# Supplementary material for: Dicoumarol is an effective post-exposure prophylactic for SARS-CoV-2 Omicron infection in human airway epithelium
Source: Signal Transduct Target Ther. 2023 Jun 10;8:242. doi: 10.1038/s41392-023-01511-7 (PMC10256976; doi:10.1038/s41392-023-01511-7)
Supplement: Supplementary file 2 — Supplementary Data 1 [file 41392_2023_1511_MOESM2_ESM.xlsx]

## Sheet: E6a TF_marker
Data 1 [from a publised resource (PMID: 32726565) SUPPLEMENTARY TABLE E6a: TF markers]
	p_val	avg_logFC	pct.1	pct.2	p_val_adj	cluster	gene
AT1 # RTKN2	4.33008e-08	4.60409	1	0.452	9.69937e-05	AT1	RTKN2		p_val	Wilcoxon test
AT1 # AGER	4.33008e-08	5.19436	1	0.448	9.69937e-05	AT1	AGER		avg_logFC	log fold change between test group and the other cells
AT1 # ANKRD1	4.33902e-08	2.43728	1	0.421	9.7194e-05	AT1	ANKRD1		pct.1	fraction of positive cells in test group
AT1 # SFRP5	4.39899e-08	1.36968	1	0.431	9.85375e-05	AT1	SFRP5		pct.2	fraction of positive cells in the other cells
AT1 # PLA2G1B	4.77456e-08	0.880926	1	0.432	0.00010695	AT1	PLA2G1B		p_val_adj	Bonferroni adjusted p-value
AT1 # IRX2	5.17133e-08	0.874639	1	0.448	0.000115838	AT1	IRX2		cluster	cell type
AT1 # SLC26A5	6.55111e-08	0.613867	1	0.405	0.000146745	AT1	SLC26A5		gene	symbol
AT1 # ETV5	1.33688e-07	0.511471	1	0.416	0.000299461	AT1	ETV5
AT1 # HOPX	1.77192e-07	0.519742	1	0.336	0.00039691	AT1	HOPX
AT1 # MTPN	2.26034e-07	0.65568	1	0.406	0.000506317	AT1	MTPN
AT1 # VGLL1	4.75894e-07	0.688135	1	0.342	0.001066	AT1	VGLL1
AT1 # CAV1	5.31332e-07	0.640476	1	0.291	0.00119018	AT1	CAV1
AT2 # SFRP5	9.24329e-09	4.98025	1	0.431	2.0705e-05	AT2	SFRP5
AT2 # PLA2G1B	9.255e-09	2.50926	1	0.432	2.07312e-05	AT2	PLA2G1B
AT2 # MLXIPL	9.3315e-09	0.921217	1	0.435	2.09026e-05	AT2	MLXIPL
AT2 # AGER	9.33297e-09	2.30003	1	0.448	2.09059e-05	AT2	AGER
AT2 # RTKN2	9.33667e-09	1.56844	1	0.452	2.09141e-05	AT2	RTKN2
AT2 # ETV5	1.01695e-08	1.20264	1	0.416	2.27797e-05	AT2	ETV5
AT2 # HYAL1	1.19067e-08	0.905894	1	0.447	2.6671e-05	AT2	HYAL1
AT2 # SOX5	1.4404e-08	0.604696	1	0.393	3.22649e-05	AT2	SOX5
AT2 # ZFP28	1.54588e-08	0.519531	1	0.428	3.46278e-05	AT2	ZFP28
AT2 # IRX2	1.70003e-08	0.590645	1	0.448	3.80807e-05	AT2	IRX2
AT2 # ANKRD1	1.94446e-08	0.630583	1	0.421	4.35559e-05	AT2	ANKRD1
AT2 # AFF3	1.97896e-08	0.686743	1	0.406	4.43288e-05	AT2	AFF3
AT2 # ZNF77	4.17609e-08	0.563445	1	0.38	9.35445e-05	AT2	ZNF77
AT2 # SMN1	4.89475e-08	0.603127	1	0.422	0.000109642	AT2	SMN1
B cells # SPIB	8.57902e-59	1.84197	1	0.397	1.9217e-55	B cells	SPIB
B cells # POU2F2	7.97517e-58	2.07944	1	0.34	1.78644e-54	B cells	POU2F2
B cells # IRF4	1.25775e-56	1.91659	0.989	0.397	2.81736e-53	B cells	IRF4
B cells # PAX5	1.64415e-56	2.69376	0.989	0.372	3.68289e-53	B cells	PAX5
B cells # SP140	6.17525e-56	2.65855	1	0.39	1.38326e-52	B cells	SP140
B cells # RUNX3	2.99276e-55	1.26847	1	0.334	6.70378e-52	B cells	RUNX3
B cells # IKZF1	3.34126e-55	1.73401	1	0.261	7.48442e-52	B cells	IKZF1
B cells # BCL2	3.49495e-55	0.63908	1	0.401	7.82868e-52	B cells	BCL2
B cells # ZBTB32	1.58595e-54	0.965791	1	0.376	3.55252e-51	B cells	ZBTB32
B cells # CD40LG	1.99064e-54	0.948782	0.989	0.306	4.45902e-51	B cells	CD40LG
B cells # CD3D	5.5428e-54	0.599202	0.989	0.258	1.24159e-50	B cells	CD3D
B cells # CX3CR1	2.49441e-53	0.942126	1	0.315	5.58749e-50	B cells	CX3CR1
B cells # TNFRSF4	2.54492e-53	0.798248	0.989	0.375	5.70061e-50	B cells	TNFRSF4
B cells # HCLS1	1.69538e-52	0.934666	1	0.31	3.79766e-49	B cells	HCLS1
B cells # HIVEP3	2.09973e-52	0.729276	0.989	0.402	4.70339e-49	B cells	HIVEP3
B cells # STAT4	3.29116e-52	0.64992	0.977	0.28	7.3722e-49	B cells	STAT4
B cells # E2F5	6.46084e-52	0.583509	0.989	0.435	1.44723e-48	B cells	E2F5
B cells # CREM	6.75347e-52	0.930801	0.989	0.362	1.51278e-48	B cells	CREM
B cells # ZNF550	7.11142e-52	0.87919	0.989	0.433	1.59296e-48	B cells	ZNF550
B cells # ADORA3	9.7217e-52	0.789157	1	0.321	2.17766e-48	B cells	ADORA3
B cells # MALT1	2.39973e-50	0.72513	0.989	0.37	5.37539e-47	B cells	MALT1
B cells # NFKB1	4.80985e-50	1.02115	0.966	0.37	1.07741e-46	B cells	NFKB1
B cells # IRF7	1.08689e-49	1.43746	0.977	0.423	2.43464e-46	B cells	IRF7
B cells # CUX2	2.31698e-49	2.82681	0.966	0.388	5.19003e-46	B cells	CUX2
B cells # STK4	3.47341e-49	0.686804	0.977	0.386	7.78044e-46	B cells	STK4
B cells # LEF1	3.61871e-49	0.719077	0.966	0.371	8.1059e-46	B cells	LEF1
B cells # IRF8	4.17421e-49	0.911387	1	0.21	9.35023e-46	B cells	IRF8
B cells # MIXL1	1.45858e-48	0.596935	0.977	0.426	3.26722e-45	B cells	MIXL1
B cells # LPXN	1.57175e-48	0.816601	1	0.277	3.52072e-45	B cells	LPXN
B cells # ATF5	1.77285e-48	0.852881	0.966	0.396	3.97119e-45	B cells	ATF5
B cells # ITGB2	1.86389e-48	0.764078	1	0.25	4.17512e-45	B cells	ITGB2
B cells # BTK	2.42715e-48	0.750028	1	0.21	5.43683e-45	B cells	BTK
B cells # HCK	2.855e-48	0.67051	1	0.281	6.39519e-45	B cells	HCK
B cells # TOX2	3.40008e-48	0.683682	0.955	0.335	7.61618e-45	B cells	TOX2
B cells # NFKBID	9.59781e-48	1.23683	0.966	0.392	2.14991e-44	B cells	NFKBID
B cells # HAVCR2	1.52005e-47	0.567063	0.989	0.249	3.4049e-44	B cells	HAVCR2
B cells # IL18R1	2.66183e-47	2.97944	0.943	0.382	5.96251e-44	B cells	IL18R1
B cells # TBX21	7.22257e-47	0.678154	0.955	0.319	1.61786e-43	B cells	TBX21
B cells # TRAF1	9.39834e-47	0.7225	0.955	0.374	2.10523e-43	B cells	TRAF1
B cells # ZNF331	9.93479e-47	0.76005	0.955	0.371	2.22539e-43	B cells	ZNF331
B cells # NR4A3	1.21897e-46	0.633377	0.977	0.353	2.73048e-43	B cells	NR4A3
B cells # TNFSF11	2.60504e-46	0.502094	0.966	0.409	5.83529e-43	B cells	TNFSF11
B cells # PARP15	2.66874e-45	0.637574	0.932	0.399	5.97798e-42	B cells	PARP15
B cells # ISL2	3.28055e-45	0.549854	0.955	0.435	7.34844e-42	B cells	ISL2
B cells # KDM2B	6.14813e-45	0.560888	0.932	0.406	1.37718e-41	B cells	KDM2B
B cells # HIC1	9.81144e-43	0.584492	0.932	0.352	2.19776e-39	B cells	HIC1
B cells # PRKCB	1.52022e-42	0.58535	0.966	0.382	3.40528e-39	B cells	PRKCB
B cells # NLRP3	1.22471e-41	0.523301	0.955	0.378	2.74334e-38	B cells	NLRP3
B cells # SIRT1	3.91265e-41	0.502485	0.932	0.413	8.76435e-38	B cells	SIRT1
B cells # TRAF5	1.58853e-40	0.725264	0.909	0.418	3.55831e-37	B cells	TRAF5
B cells # EGR3	5.65891e-40	0.509742	0.932	0.401	1.2676e-36	B cells	EGR3
B cells # REL	1.36714e-39	0.717006	0.932	0.401	3.06239e-36	B cells	REL
B cells # DRGX	2.16366e-38	0.511332	0.932	0.404	4.8466e-35	B cells	DRGX
B cells # ZFAT	4.89597e-33	2.59164	0.864	0.403	1.0967e-29	B cells	ZFAT
Basal # TP63	0	0.896658	0.993	0.122	0	Basal	TP63
Basal # TSC22D1	0	0.840355	0.987	0.176	0	Basal	TSC22D1
Basal # SNAI2	0	0.825551	0.99	0.096	0	Basal	SNAI2
Basal # FHL2	0	0.803677	0.988	0.142	0	Basal	FHL2
Basal # NPM1	0	0.781132	0.983	0.249	0	Basal	NPM1
Basal # AJUBA	0	0.744267	0.983	0.087	0	Basal	AJUBA
Basal # PRNP	0	0.67566	0.978	0.139	0	Basal	PRNP
Basal # FBL	0	0.578686	0.944	0.308	0	Basal	FBL
Basal # ZFP36L2	0	0.574436	0.959	0.135	0	Basal	ZFP36L2
Basal # PTMA	0	0.539312	0.967	0.286	0	Basal	PTMA
Basal # UBC	0	0.523037	0.912	0.285	0	Basal	UBC
Basal # APP	0	0.513006	0.913	0.217	0	Basal	APP
Brush cells # HOXC5	4.25647e-10	4.71361	1	0.448	9.5345e-07	Brush cells	HOXC5
Brush cells # HMX2	4.25748e-10	6.38635	1	0.429	9.53675e-07	Brush cells	HMX2
Brush cells # ANXA4	4.25815e-10	3.74889	1	0.473	9.53825e-07	Brush cells	ANXA4
Brush cells # PBXIP1	4.28542e-10	3.54078	1	0.406	9.59935e-07	Brush cells	PBXIP1
Brush cells # IL10	4.28678e-10	2.4141	1	0.443	9.60238e-07	Brush cells	IL10
Brush cells # OVOL3	4.29083e-10	3.35828	1	0.44	9.61147e-07	Brush cells	OVOL3
Brush cells # ARNT2	4.33263e-10	3.70427	1	0.407	9.70509e-07	Brush cells	ARNT2
Brush cells # PHOX2A	4.35659e-10	3.66224	1	0.428	9.75877e-07	Brush cells	PHOX2A
Brush cells # C14orf39	4.81451e-10	0.56964	1	0.454	1.07845e-06	Brush cells	C14orf39
Brush cells # HOXB5	5.00229e-10	0.597561	1	0.424	1.12051e-06	Brush cells	HOXB5
Brush cells # ASCL1	5.41565e-10	0.506325	1	0.405	1.21311e-06	Brush cells	ASCL1
Brush cells # SPIB	6.55005e-10	1.10522	1	0.397	1.46721e-06	Brush cells	SPIB
Brush cells # KIT	6.59312e-10	0.57142	1	0.401	1.47686e-06	Brush cells	KIT
Brush cells # INSM1	7.80766e-10	0.577632	1	0.407	1.74892e-06	Brush cells	INSM1
Brush cells # GFI1B	1.94585e-09	0.597744	1	0.402	4.3587e-06	Brush cells	GFI1B
Brush cells # RUNX1T1	2.46137e-09	0.56991	1	0.425	5.51346e-06	Brush cells	RUNX1T1
Brush cells # HCK	9.79491e-09	0.949634	1	0.282	2.19406e-05	Brush cells	HCK
Brush cells # HDAC2	6.79366e-08	0.541247	1	0.473	0.000152178	Brush cells	HDAC2
Brush cells # STK3	5.78519e-06	0.640141	1	0.421	0.0129588	Brush cells	STK3
Cycling Basal # CENPF	0	3.85191	0.992	0.332	0	Cycling Basal	CENPF
Cycling Basal # HMGB2	0	3.7193	0.997	0.35	0	Cycling Basal	HMGB2
Cycling Basal # MXD3	0	3.32006	0.982	0.357	0	Cycling Basal	MXD3
Cycling Basal # PHF19	0	3.11726	0.982	0.305	0	Cycling Basal	PHF19
Cycling Basal # PTTG1	0	2.73072	1	0.444	0	Cycling Basal	PTTG1
Cycling Basal # OIP5	0	2.50875	0.996	0.339	0	Cycling Basal	OIP5
Cycling Basal # FOXM1	0	2.37893	0.987	0.344	0	Cycling Basal	FOXM1
Cycling Basal # ZNF367	0	1.69746	0.945	0.381	0	Cycling Basal	ZNF367
Cycling Basal # MYBL2	0	1.53595	0.981	0.399	0	Cycling Basal	MYBL2
Cycling Basal # TCF19	0	1.51969	0.933	0.388	0	Cycling Basal	TCF19
Cycling Basal # H2AFZ	0	1.43692	0.999	0.464	0	Cycling Basal	H2AFZ
Cycling Basal # CDK4	0	1.20818	0.942	0.423	0	Cycling Basal	CDK4
Cycling Basal # E2F2	0	1.08575	0.955	0.401	0	Cycling Basal	E2F2
Cycling Basal # DNMT1	0	1.00367	0.969	0.407	0	Cycling Basal	DNMT1
Cycling Basal # HMGB1	0	0.742402	0.991	0.508	0	Cycling Basal	HMGB1
Cycling Basal # PARP1	0	0.645774	0.919	0.437	0	Cycling Basal	PARP1
Cycling Basal # BRCA1	0	0.63512	0.915	0.428	0	Cycling Basal	BRCA1
Cycling Basal # EZH2	0	0.634021	0.944	0.406	0	Cycling Basal	EZH2
Cycling Basal # DKC1	0	0.587056	0.936	0.438	0	Cycling Basal	DKC1
Cycling Basal # NUCKS1	0	0.537754	0.985	0.457	0	Cycling Basal	NUCKS1
Cycling Basal # PA2G4	0	0.513452	0.947	0.458	0	Cycling Basal	PA2G4
Cycling Basal # E2F8	3.46216e-303	0.562672	0.909	0.417	7.75524e-300	Cycling Basal	E2F8
Cycling Basal # NCAPG2	8.60946e-297	0.755205	0.897	0.426	1.92852e-293	Cycling Basal	NCAPG2
Cycling Basal # FANCA	2.64362e-292	0.548528	0.897	0.435	5.92171e-289	Cycling Basal	FANCA
Cycling Basal # C1QBP	9.14176e-274	0.602629	0.945	0.485	2.04776e-270	Cycling Basal	C1QBP
Cycling Basal # E2F1	7.786e-268	0.661614	0.855	0.421	1.74406e-264	Cycling Basal	E2F1
Cycling Basal # EXOSC9	2.19601e-220	0.540045	0.834	0.43	4.91907e-217	Cycling Basal	EXOSC9
Cycling Basal # PRDX2	3.0824e-220	0.508267	0.915	0.492	6.90458e-217	Cycling Basal	PRDX2
Cycling Basal # WDHD1	1.51667e-198	0.503161	0.802	0.402	3.39733e-195	Cycling Basal	WDHD1
Dendritic # CX3CR1	9.1049e-307	3.31011	1	0.312	2.0395e-303	Dendritic	CX3CR1
Dendritic # HCLS1	1.63879e-304	2.62151	1	0.307	3.6709e-301	Dendritic	HCLS1
Dendritic # ADORA3	1.96333e-304	3.01835	1	0.318	4.39786e-301	Dendritic	ADORA3
Dendritic # RUNX3	4.58399e-301	1.94569	1	0.331	1.02681e-297	Dendritic	RUNX3
Dendritic # POU2F2	2.36504e-300	1.46704	1	0.336	5.2977e-297	Dendritic	POU2F2
Dendritic # HIC1	3.0685e-299	1.47025	0.998	0.349	6.87343e-296	Dendritic	HIC1
Dendritic # ADAM8	2.08233e-296	1.18926	1	0.368	4.66441e-293	Dendritic	ADAM8
Dendritic # ITGB2	2.94627e-293	2.34809	1	0.247	6.59965e-290	Dendritic	ITGB2
Dendritic # HCK	2.5006e-292	1.79362	1	0.277	5.60134e-289	Dendritic	HCK
Dendritic # NLRP3	4.51335e-289	1.13204	0.994	0.375	1.01099e-285	Dendritic	NLRP3
Dendritic # FIGLA	3.95038e-287	1.46963	0.992	0.365	8.84886e-284	Dendritic	FIGLA
Dendritic # IKZF1	9.40078e-282	1.10008	1	0.257	2.10577e-278	Dendritic	IKZF1
Dendritic # IRF8	3.61574e-279	1.84469	1	0.206	8.09926e-276	Dendritic	IRF8
Dendritic # CREM	1.35501e-277	0.703007	0.998	0.358	3.03521e-274	Dendritic	CREM
Dendritic # ZNF366	2.34947e-275	1.11751	0.987	0.405	5.26282e-272	Dendritic	ZNF366
Dendritic # ZNF710	2.47807e-274	0.799298	0.979	0.421	5.55088e-271	Dendritic	ZNF710
Dendritic # SNAI3	2.73343e-273	0.828671	0.989	0.37	6.12288e-270	Dendritic	SNAI3
Dendritic # TMSB4X	2.81142e-273	1.10054	0.998	0.386	6.29759e-270	Dendritic	TMSB4X
Dendritic # MEF2C	9.61173e-273	0.890346	1	0.3	2.15303e-269	Dendritic	MEF2C
Dendritic # ETV5	8.82453e-271	0.756525	0.994	0.412	1.97669e-267	Dendritic	ETV5
Dendritic # CARD16	1.98998e-269	1.05931	1	0.24	4.45756e-266	Dendritic	CARD16
Dendritic # S100A12	3.92235e-269	1.37347	0.981	0.363	8.78606e-266	Dendritic	S100A12
Dendritic # LGALS9	2.05445e-268	0.954618	1	0.349	4.60197e-265	Dendritic	LGALS9
Dendritic # BTK	3.53814e-266	1.23086	1	0.206	7.92542e-263	Dendritic	BTK
Dendritic # PPARG	4.00264e-266	0.861712	1	0.293	8.96592e-263	Dendritic	PPARG
Dendritic # SPI1	1.26671e-265	1.39251	1	0.23	2.83742e-262	Dendritic	SPI1
Dendritic # HAVCR2	9.9263e-265	1.11859	1	0.245	2.22349e-261	Dendritic	HAVCR2
Dendritic # NLRC4	2.70364e-264	0.793692	0.998	0.205	6.05615e-261	Dendritic	NLRC4
Dendritic # LPXN	3.50756e-264	1.0631	1	0.273	7.85694e-261	Dendritic	LPXN
Dendritic # FZD2	1.14056e-263	0.573683	0.977	0.358	2.55484e-260	Dendritic	FZD2
Dendritic # TNFRSF8	3.52576e-263	1.58255	0.964	0.362	7.8977e-260	Dendritic	TNFRSF8
Dendritic # ZEB2	4.48608e-263	1.08456	1	0.224	1.00488e-259	Dendritic	ZEB2
Dendritic # HMOX1	5.37019e-263	0.860895	0.998	0.224	1.20292e-259	Dendritic	HMOX1
Dendritic # TFEC	9.36376e-263	0.958216	0.996	0.226	2.09748e-259	Dendritic	TFEC
Dendritic # BATF3	5.57879e-262	0.714161	0.983	0.406	1.24965e-258	Dendritic	BATF3
Dendritic # NUPR1	1.25335e-259	0.548806	0.998	0.239	2.8075e-256	Dendritic	NUPR1
Dendritic # ACTB	1.54906e-259	0.753631	0.987	0.436	3.46989e-256	Dendritic	ACTB
Dendritic # NFKB1	2.16336e-257	0.640333	0.987	0.367	4.84594e-254	Dendritic	NFKB1
Dendritic # ZNF331	1.13036e-254	0.600494	0.977	0.368	2.532e-251	Dendritic	ZNF331
Dendritic # GTF2B	2.08854e-253	0.605838	0.992	0.407	4.67833e-250	Dendritic	GTF2B
Dendritic # SCML1	4.77748e-251	0.889943	0.964	0.411	1.07016e-247	Dendritic	SCML1
Dendritic # TLR4	1.84606e-247	0.558683	0.994	0.341	4.13518e-244	Dendritic	TLR4
Dendritic # NLRP12	1.73752e-246	0.684452	0.964	0.373	3.89204e-243	Dendritic	NLRP12
Dendritic # ASCL4	2.11862e-246	0.673406	0.958	0.395	4.74571e-243	Dendritic	ASCL4
Dendritic # TGFB1	1.29167e-242	0.565558	0.977	0.311	2.89334e-239	Dendritic	TGFB1
Dendritic # ZFAT	2.49602e-242	0.602307	0.947	0.4	5.59109e-239	Dendritic	ZFAT
Dendritic # RB1	9.20741e-242	0.759238	0.958	0.408	2.06246e-238	Dendritic	RB1
Dendritic # TFEB	5.99446e-241	0.569578	0.953	0.421	1.34276e-237	Dendritic	TFEB
Dendritic # KDM2B	2.94934e-239	0.554459	0.981	0.403	6.60653e-236	Dendritic	KDM2B
Dendritic # IL18R1	9.99128e-239	0.668691	0.93	0.379	2.23805e-235	Dendritic	IL18R1
Dendritic # POU3F3	1.2391e-238	0.704194	0.953	0.402	2.77558e-235	Dendritic	POU3F3
Dendritic # FBP1	2.34597e-237	0.684433	0.975	0.381	5.25497e-234	Dendritic	FBP1
Dendritic # LITAF	4.12089e-233	0.523675	0.983	0.398	9.23079e-230	Dendritic	LITAF
Dendritic # PRKCB	5.14209e-233	0.710144	0.975	0.379	1.15183e-229	Dendritic	PRKCB
Dendritic # MAFB	1.44074e-231	0.733037	0.958	0.273	3.22726e-228	Dendritic	MAFB
Dendritic # SPIB	2.74576e-230	0.612304	0.945	0.394	6.1505e-227	Dendritic	SPIB
Dendritic # CMKLR1	1.54673e-229	0.58251	0.951	0.394	3.46468e-226	Dendritic	CMKLR1
Dendritic # CREG1	5.04774e-223	0.546355	0.979	0.368	1.13069e-219	Dendritic	CREG1
Dendritic # CUX2	3.75536e-220	0.577895	0.926	0.385	8.412e-217	Dendritic	CUX2
Dendritic # NOP10	4.03304e-220	0.608806	0.958	0.441	9.03401e-217	Dendritic	NOP10
Dendritic # HOXD11	6.26614e-206	0.576281	0.928	0.411	1.40362e-202	Dendritic	HOXD11
Dendritic # HIVEP3	4.31127e-198	0.935251	0.926	0.399	9.65724e-195	Dendritic	HIVEP3
Dendritic # HLX	1.76952e-179	0.552238	0.892	0.404	3.96371e-176	Dendritic	HLX
Dendritic # PIAS1	1.51442e-131	0.725956	0.82	0.41	3.39229e-128	Dendritic	PIAS1
Deuterosomal # E2F7	4.93895e-171	2.98912	0.993	0.395	1.10633e-167	Deuterosomal	E2F7
Deuterosomal # MAZ	4.93059e-170	2.22051	0.989	0.416	1.10445e-166	Deuterosomal	MAZ
Deuterosomal # HES6	5.21198e-170	3.14861	0.989	0.399	1.16748e-166	Deuterosomal	HES6
Deuterosomal # FOXN4	4.87495e-169	3.06007	0.985	0.405	1.09199e-165	Deuterosomal	FOXN4
Deuterosomal # MYB	1.14752e-165	2.52665	0.978	0.404	2.57044e-162	Deuterosomal	MYB
Deuterosomal # TAF9	5.15004e-165	3.42831	0.978	0.406	1.15361e-161	Deuterosomal	TAF9
Deuterosomal # ZBTB21	3.38539e-164	1.80187	0.985	0.426	7.58326e-161	Deuterosomal	ZBTB21
Deuterosomal # EZH2	3.51391e-163	2.25229	0.974	0.409	7.87116e-160	Deuterosomal	EZH2
Deuterosomal # SSRP1	4.2379e-163	2.05983	0.978	0.427	9.4929e-160	Deuterosomal	SSRP1
Deuterosomal # KDM1A	5.18931e-161	2.19274	0.985	0.405	1.16241e-157	Deuterosomal	KDM1A
Deuterosomal # MCIDAS	2.19657e-160	2.00209	0.971	0.433	4.92033e-157	Deuterosomal	MCIDAS
Deuterosomal # GTF2A2	1.6838e-157	1.63159	0.971	0.46	3.7717e-154	Deuterosomal	GTF2A2
Deuterosomal # OVOL2	1.97522e-150	1.03989	0.967	0.44	4.42448e-147	Deuterosomal	OVOL2
Deuterosomal # SNRPC	4.70806e-149	1.79635	0.963	0.452	1.05461e-145	Deuterosomal	SNRPC
Deuterosomal # MED31	4.77335e-149	1.23638	0.971	0.387	1.06923e-145	Deuterosomal	MED31
Deuterosomal # ERCC1	3.58918e-146	2.31345	0.971	0.279	8.03977e-143	Deuterosomal	ERCC1
Deuterosomal # HNRNPAB	8.30895e-145	1.20362	0.952	0.446	1.8612e-141	Deuterosomal	HNRNPAB
Deuterosomal # MYCL	9.39248e-141	1.19868	0.93	0.415	2.10391e-137	Deuterosomal	MYCL
Deuterosomal # SFMBT1	1.92666e-134	1.01267	0.938	0.418	4.31571e-131	Deuterosomal	SFMBT1
Deuterosomal # TCF7	1.71873e-133	1.60405	0.938	0.416	3.84995e-130	Deuterosomal	TCF7
Deuterosomal # CENPJ	8.5772e-131	0.70367	0.941	0.427	1.92129e-127	Deuterosomal	CENPJ
Deuterosomal # MED25	5.89701e-130	1.24755	0.93	0.392	1.32093e-126	Deuterosomal	MED25
Deuterosomal # MKKS	1.30069e-129	1.06323	0.945	0.495	2.91355e-126	Deuterosomal	MKKS
Deuterosomal # CENPF	1.78694e-129	0.762101	0.926	0.336	4.00275e-126	Deuterosomal	CENPF
Deuterosomal # H2AFZ	1.57001e-123	0.864219	0.938	0.468	3.51681e-120	Deuterosomal	H2AFZ
Deuterosomal # OIP5	2.27413e-123	0.607967	0.912	0.344	5.09405e-120	Deuterosomal	OIP5
Deuterosomal # ANKS1B	1.01567e-122	0.963968	0.93	0.427	2.2751e-119	Deuterosomal	ANKS1B
Deuterosomal # MDM2	6.87385e-122	0.575407	0.952	0.353	1.53974e-118	Deuterosomal	MDM2
Deuterosomal # CBX5	4.6546e-121	0.532479	0.93	0.427	1.04263e-117	Deuterosomal	CBX5
Deuterosomal # PSPC1	7.5636e-117	0.647961	0.915	0.409	1.69425e-113	Deuterosomal	PSPC1
Deuterosomal # ASXL1	4.03599e-113	0.597062	0.934	0.419	9.04061e-110	Deuterosomal	ASXL1
Deuterosomal # HSBP1	1.88942e-112	0.809383	0.949	0.264	4.2323e-109	Deuterosomal	HSBP1
Deuterosomal # PAF1	1.16144e-108	0.910485	0.89	0.404	2.60161e-105	Deuterosomal	PAF1
Deuterosomal # ZNF487	8.64371e-108	0.817231	0.923	0.181	1.93619e-104	Deuterosomal	ZNF487
Deuterosomal # PHTF1	6.76836e-107	0.688572	0.923	0.242	1.51611e-103	Deuterosomal	PHTF1
Deuterosomal # FOXM1	1.11754e-104	0.527777	0.893	0.348	2.50328e-101	Deuterosomal	FOXM1
Deuterosomal # PIH1D1	2.81083e-104	0.667247	0.901	0.424	6.29626e-101	Deuterosomal	PIH1D1
Deuterosomal # CLOCK	5.05784e-104	0.59618	0.904	0.42	1.13296e-100	Deuterosomal	CLOCK
Deuterosomal # ZNF469	8.76515e-104	0.715325	0.89	0.42	1.96339e-100	Deuterosomal	ZNF469
Deuterosomal # PSMD9	1.41391e-99	0.602795	0.893	0.441	3.16716e-96	Deuterosomal	PSMD9
Deuterosomal # ZNF491	8.70766e-98	1.60722	0.89	0.397	1.95052e-94	Deuterosomal	ZNF491
Deuterosomal # RUVBL2	1.55309e-95	0.892582	0.875	0.163	3.47892e-92	Deuterosomal	RUVBL2
Deuterosomal # RFX2	7.71541e-88	0.734021	0.886	0.188	1.72825e-84	Deuterosomal	RFX2
Deuterosomal # DLX4	7.39692e-87	1.34767	0.835	0.386	1.65691e-83	Deuterosomal	DLX4
Deuterosomal # ZNF544	1.27292e-86	1.08356	0.853	0.406	2.85134e-83	Deuterosomal	ZNF544
Deuterosomal # RUVBL1	1.18905e-84	0.686293	0.857	0.179	2.66348e-81	Deuterosomal	RUVBL1
Deuterosomal # SNAPC4	3.12379e-84	0.79162	0.86	0.41	6.9973e-81	Deuterosomal	SNAPC4
Deuterosomal # ZNF20	1.73314e-81	0.517685	0.835	0.248	3.88223e-78	Deuterosomal	ZNF20
Deuterosomal # RWDD3	1.45253e-80	1.21911	0.849	0.421	3.25367e-77	Deuterosomal	RWDD3
Deuterosomal # PTTG1	1.65629e-80	0.534236	0.86	0.449	3.71009e-77	Deuterosomal	PTTG1
Deuterosomal # AGT	3.41574e-76	1.37691	0.831	0.421	7.65125e-73	Deuterosomal	AGT
Deuterosomal # ZNF432	1.12518e-70	0.51254	0.816	0.377	2.52041e-67	Deuterosomal	ZNF432
Deuterosomal # ZNF599	3.95958e-70	1.11763	0.776	0.385	8.86946e-67	Deuterosomal	ZNF599
Deuterosomal # ZNF584	3.53619e-65	0.604385	0.82	0.397	7.92107e-62	Deuterosomal	ZNF584
Deuterosomal # CEBPZ	6.66586e-60	0.95646	0.805	0.421	1.49315e-56	Deuterosomal	CEBPZ
Deuterosomal # ZNF232	5.0342e-55	0.53261	0.761	0.383	1.12766e-51	Deuterosomal	ZNF232
Deuterosomal # SGK3	4.71262e-46	0.52598	0.746	0.424	1.05563e-42	Deuterosomal	SGK3
Deuterosomal # UTF1	3.26663e-45	0.649191	0.761	0.419	7.31725e-42	Deuterosomal	UTF1
Deuterosomal # ZNF775	9.4109e-44	0.884829	0.75	0.409	2.10804e-40	Deuterosomal	ZNF775
Deuterosomal # PSMD10	2.51848e-34	0.861459	0.713	0.412	5.6414e-31	Deuterosomal	PSMD10
Endothelial # CD34	0	3.17115	1	0.179	0	Endothelial	CD34
Endothelial # MEOX1	0	3.15848	1	0.162	0	Endothelial	MEOX1
Endothelial # LDB2	0	3.13194	1	0.17	0	Endothelial	LDB2
Endothelial # SOX18	0	3.05144	1	0.159	0	Endothelial	SOX18
Endothelial # ERG	0	3.00053	0.999	0.161	0	Endothelial	ERG
Endothelial # ENPP2	0	2.86967	1	0.173	0	Endothelial	ENPP2
Endothelial # CYTL1	0	2.59403	1	0.195	0	Endothelial	CYTL1
Endothelial # ID3	0	2.42587	1	0.249	0	Endothelial	ID3
Endothelial # ZNF521	0	2.27685	1	0.213	0	Endothelial	ZNF521
Endothelial # BCL6B	0	2.2757	1	0.204	0	Endothelial	BCL6B
Endothelial # SOX17	0	2.24248	1	0.22	0	Endothelial	SOX17
Endothelial # HYAL2	0	2.16561	1	0.254	0	Endothelial	HYAL2
Endothelial # FLI1	0	2.1097	1	0.192	0	Endothelial	FLI1
Endothelial # LHX6	0	2.05985	0.999	0.226	0	Endothelial	LHX6
Endothelial # CAV1	0	1.92576	1	0.266	0	Endothelial	CAV1
Endothelial # MYF6	0	1.84238	0.893	0.399	0	Endothelial	MYF6
Endothelial # CD200	0	1.82209	1	0.25	0	Endothelial	CD200
Endothelial # GCM2	0	1.55803	0.982	0.337	0	Endothelial	GCM2
Endothelial # FZD4	0	1.47349	0.999	0.279	0	Endothelial	FZD4
Endothelial # LMCD1	0	1.31005	1	0.36	0	Endothelial	LMCD1
Endothelial # NR5A2	0	1.27417	0.999	0.293	0	Endothelial	NR5A2
Endothelial # MEF2C	0	1.23611	1	0.279	0	Endothelial	MEF2C
Endothelial # TCF4	0	1.15176	0.997	0.332	0	Endothelial	TCF4
Endothelial # EBF1	0	1.09717	0.999	0.305	0	Endothelial	EBF1
Endothelial # SPHK1	0	1.09003	0.999	0.342	0	Endothelial	SPHK1
Endothelial # EDN1	0	0.950072	0.996	0.367	0	Endothelial	EDN1
Endothelial # ZEB1	0	0.878869	0.997	0.301	0	Endothelial	ZEB1
Endothelial # NR2F2	0	0.846639	0.993	0.371	0	Endothelial	NR2F2
Endothelial # KLF2	0	0.819215	0.993	0.377	0	Endothelial	KLF2
Endothelial # ETS1	0	0.727249	0.982	0.371	0	Endothelial	ETS1
Endothelial # GATA6	0	0.655775	0.941	0.38	0	Endothelial	GATA6
Endothelial # CARD8	0	0.620955	0.949	0.34	0	Endothelial	CARD8
Endothelial # SP100	0	0.584628	0.995	0.399	0	Endothelial	SP100
Endothelial # HOXA5	0	0.567703	0.978	0.346	0	Endothelial	HOXA5
Endothelial # SMAD1	0	0.555528	0.938	0.379	0	Endothelial	SMAD1
Endothelial # TAL1	0	0.536344	0.958	0.317	0	Endothelial	TAL1
Endothelial # IFI16	0	0.518744	0.988	0.457	0	Endothelial	IFI16
Endothelial # ETS2	0	0.514411	0.977	0.402	0	Endothelial	ETS2
Fibroblast # SFRP4	4.4264e-246	5.72049	1	0.318	9.91514e-243	Fibroblast	SFRP4
Fibroblast # PPAP2B	4.59876e-246	5.56278	1	0.297	1.03012e-242	Fibroblast	PPAP2B
Fibroblast # TCF21	4.61721e-246	5.69849	1	0.295	1.03426e-242	Fibroblast	TCF21
Fibroblast # OSR1	4.6504e-246	4.28018	1	0.353	1.04169e-242	Fibroblast	OSR1
Fibroblast # GLI1	4.69069e-246	3.86238	1	0.332	1.05071e-242	Fibroblast	GLI1
Fibroblast # NR2F1	4.71169e-246	3.91187	1	0.308	1.05542e-242	Fibroblast	NR2F1
Fibroblast # OSR2	4.94059e-246	4.97472	1	0.325	1.10669e-242	Fibroblast	OSR2
Fibroblast # PTCH1	5.01573e-246	1.89426	1	0.405	1.12352e-242	Fibroblast	PTCH1
Fibroblast # PTGIS	5.04012e-246	3.62152	1	0.327	1.12899e-242	Fibroblast	PTGIS
Fibroblast # FOXF1	5.61601e-246	3.02706	1	0.331	1.25799e-242	Fibroblast	FOXF1
Fibroblast # PRDM6	6.35914e-246	4.433	1	0.319	1.42445e-242	Fibroblast	PRDM6
Fibroblast # AEBP1	6.90624e-246	5.25463	1	0.293	1.547e-242	Fibroblast	AEBP1
Fibroblast # SHOX2	8.11926e-246	3.32695	1	0.366	1.81871e-242	Fibroblast	SHOX2
Fibroblast # GREM1	8.81424e-246	3.19742	1	0.37	1.97439e-242	Fibroblast	GREM1
Fibroblast # GPX3	1.04912e-245	2.56241	1	0.366	2.35003e-242	Fibroblast	GPX3
Fibroblast # FZD2	1.25273e-245	2.22597	1	0.358	2.80612e-242	Fibroblast	FZD2
Fibroblast # HOXA5	1.39736e-245	2.34061	1	0.365	3.13008e-242	Fibroblast	HOXA5
Fibroblast # GAS6	2.43629e-245	2.29918	1	0.372	5.45729e-242	Fibroblast	GAS6
Fibroblast # SP5	5.2669e-245	2.534	1	0.389	1.17979e-241	Fibroblast	SP5
Fibroblast # FZD1	6.4683e-245	2.68993	1	0.35	1.4489e-241	Fibroblast	FZD1
Fibroblast # ZNF423	8.73189e-245	1.91932	1	0.425	1.95594e-241	Fibroblast	ZNF423
Fibroblast # NFATC4	9.43916e-245	1.73336	1	0.395	2.11437e-241	Fibroblast	NFATC4
Fibroblast # GSC	5.25763e-243	1.62821	0.997	0.351	1.17771e-239	Fibroblast	GSC
Fibroblast # DDR2	5.70212e-242	1.4179	1	0.415	1.27727e-238	Fibroblast	DDR2
Fibroblast # ELANE	4.413e-240	0.99335	0.997	0.389	9.88513e-237	Fibroblast	ELANE
Fibroblast # PTPRN	1.40014e-239	2.61454	0.997	0.412	3.13631e-236	Fibroblast	PTPRN
Fibroblast # LHX4	2.77787e-238	1.52116	0.995	0.363	6.22243e-235	Fibroblast	LHX4
Fibroblast # HOXA6	1.00437e-234	1.09282	0.995	0.365	2.24978e-231	Fibroblast	HOXA6
Fibroblast # EBF2	9.32994e-232	0.692991	1	0.352	2.08991e-228	Fibroblast	EBF2
Fibroblast # TCF12	4.79926e-230	0.825088	0.992	0.427	1.07503e-226	Fibroblast	TCF12
Fibroblast # HOXA7	1.24832e-227	0.810866	0.997	0.385	2.79625e-224	Fibroblast	HOXA7
Fibroblast # WNT10B	2.78318e-226	0.727072	0.989	0.4	6.23432e-223	Fibroblast	WNT10B
Fibroblast # RUNX1T1	3.47521e-226	0.699773	0.989	0.422	7.78447e-223	Fibroblast	RUNX1T1
Fibroblast # HIC1	4.66488e-226	0.699675	0.997	0.349	1.04493e-222	Fibroblast	HIC1
Fibroblast # ZBTB16	1.19192e-222	0.605919	0.995	0.4	2.66989e-219	Fibroblast	ZBTB16
Fibroblast # NDN	8.49569e-220	0.841242	0.997	0.379	1.90304e-216	Fibroblast	NDN
Fibroblast # GABPA	2.37221e-219	0.532045	0.997	0.429	5.31376e-216	Fibroblast	GABPA
Fibroblast # ZNF549	3.54257e-218	0.842235	0.981	0.406	7.93535e-215	Fibroblast	ZNF549
Fibroblast # FLNA	6.40048e-217	0.664088	0.989	0.34	1.43371e-213	Fibroblast	FLNA
Fibroblast # SKIL	1.38203e-216	0.801587	0.981	0.433	3.09575e-213	Fibroblast	SKIL
Fibroblast # TCEAL1	1.49998e-216	1.03689	0.971	0.369	3.35995e-213	Fibroblast	TCEAL1
Fibroblast # ZNF660	3.69331e-216	0.657691	0.987	0.404	8.27302e-213	Fibroblast	ZNF660
Fibroblast # HOXB6	6.98812e-215	0.627218	0.992	0.374	1.56534e-211	Fibroblast	HOXB6
Fibroblast # ARID5A	1.21895e-213	0.692176	0.989	0.36	2.73045e-210	Fibroblast	ARID5A
Fibroblast # ZEB1	3.1856e-210	0.657648	0.997	0.322	7.13575e-207	Fibroblast	ZEB1
Fibroblast # SOX3	1.25011e-209	0.772328	0.976	0.39	2.80025e-206	Fibroblast	SOX3
Fibroblast # ONECUT3	2.61275e-207	0.621467	0.973	0.417	5.85256e-204	Fibroblast	ONECUT3
Fibroblast # CAV1	3.23226e-204	0.592307	1	0.288	7.24026e-201	Fibroblast	CAV1
Fibroblast # DLX1	8.7999e-204	0.881567	0.957	0.334	1.97118e-200	Fibroblast	DLX1
Fibroblast # BLZF1	3.51842e-199	0.523736	0.96	0.393	7.88127e-196	Fibroblast	BLZF1
Fibroblast # EBF1	3.61017e-198	0.506066	0.989	0.326	8.08678e-195	Fibroblast	EBF1
Fibroblast # MSX2	1.99836e-195	0.525603	0.965	0.417	4.47632e-192	Fibroblast	MSX2
Fibroblast # DUSP26	1.56787e-194	0.510897	0.955	0.37	3.51203e-191	Fibroblast	DUSP26
Fibroblast # DUXA	5.08561e-193	0.833418	0.957	0.378	1.13918e-189	Fibroblast	DUXA
Fibroblast # ZKSCAN4	4.71144e-192	0.577672	0.96	0.431	1.05536e-188	Fibroblast	ZKSCAN4
Fibroblast # ZNF510	3.92111e-190	0.616757	0.955	0.413	8.78329e-187	Fibroblast	ZNF510
Fibroblast # WNT5A	2.7607e-189	0.506254	0.984	0.41	6.18398e-186	Fibroblast	WNT5A
Fibroblast # RNF2	8.01876e-189	0.519431	0.949	0.43	1.7962e-185	Fibroblast	RNF2
Fibroblast # FOXD2	2.11919e-185	0.526063	0.96	0.403	4.74698e-182	Fibroblast	FOXD2
Fibroblast # TBX18	2.64338e-182	0.556939	0.949	0.443	5.92116e-179	Fibroblast	TBX18
Fibroblast # CREG1	4.18489e-179	0.515885	0.976	0.368	9.37415e-176	Fibroblast	CREG1
Fibroblast # CD40	2.91835e-178	1.63382	0.947	0.404	6.5371e-175	Fibroblast	CD40
Fibroblast # IL31RA	1.13278e-173	0.514409	0.934	0.407	2.53743e-170	Fibroblast	IL31RA
Ionocyte # ASCL3	3.39365e-78	4.76912	1	0.422	7.60177e-75	Ionocyte	ASCL3
Ionocyte # FOXI1	3.41255e-78	4.5275	1	0.42	7.64412e-75	Ionocyte	FOXI1
Ionocyte # DMRT2	3.41967e-78	4.36438	1	0.413	7.66006e-75	Ionocyte	DMRT2
Ionocyte # ASCL4	5.10291e-78	2.57722	1	0.397	1.14305e-74	Ionocyte	ASCL4
Ionocyte # FOXI2	5.2022e-78	3.98647	1	0.415	1.16529e-74	Ionocyte	FOXI2
Ionocyte # JADE1	6.93091e-78	1.72753	1	0.428	1.55252e-74	Ionocyte	JADE1
Ionocyte # BCL2	7.52963e-78	1.31	1	0.401	1.68664e-74	Ionocyte	BCL2
Ionocyte # PROX1	7.58316e-78	2.03257	1	0.372	1.69863e-74	Ionocyte	PROX1
Ionocyte # SIRT2	3.05165e-77	1.41531	1	0.409	6.83569e-74	Ionocyte	SIRT2
Ionocyte # ZNF208	5.76781e-77	1.67896	1	0.445	1.29199e-73	Ionocyte	ZNF208
Ionocyte # SRF	8.28177e-76	2.88739	1	0.4	1.85512e-72	Ionocyte	SRF
Ionocyte # BNC2	1.83195e-75	2.38289	0.991	0.396	4.10356e-72	Ionocyte	BNC2
Ionocyte # MAF	2.50994e-75	1.12361	1	0.404	5.62227e-72	Ionocyte	MAF
Ionocyte # ZNF75A	5.17318e-74	1.74369	0.991	0.403	1.15879e-70	Ionocyte	ZNF75A
Ionocyte # INSM1	4.22804e-72	0.557719	0.991	0.407	9.4708e-69	Ionocyte	INSM1
Ionocyte # ROR1	6.36712e-72	0.885658	0.991	0.401	1.42623e-68	Ionocyte	ROR1
Ionocyte # CPNE1	1.11168e-69	0.680007	0.974	0.448	2.49017e-66	Ionocyte	CPNE1
Ionocyte # PPARGC1A	1.05945e-61	0.566634	0.974	0.455	2.37316e-58	Ionocyte	PPARGC1A
Ionocyte # WNT4	8.58511e-61	0.785214	0.966	0.44	1.92306e-57	Ionocyte	WNT4
Ionocyte # ZNF623	1.43576e-54	0.553573	0.94	0.411	3.2161e-51	Ionocyte	ZNF623
Ionocyte # ANKRD30A	1.6631e-54	1.25171	0.94	0.434	3.72535e-51	Ionocyte	ANKRD30A
Ionocyte # IL31RA	1.2829e-53	0.73117	0.949	0.408	2.87371e-50	Ionocyte	IL31RA
T cells # CD3D	0	4.185	1	0.249	0	T cells	CD3D
T cells # XCL1	0	3.86362	1	0.257	0	T cells	XCL1
T cells # BCL11B	0	3.80209	1	0.229	0	T cells	BCL11B
T cells # ZNF683	0	3.75903	1	0.237	0	T cells	ZNF683
T cells # STAT4	0	3.37633	1	0.272	0	T cells	STAT4
T cells # GFI1	0	3.28286	1	0.253	0	T cells	GFI1
T cells # IL18RAP	0	3.18853	1	0.246	0	T cells	IL18RAP
T cells # IKZF1	0	3.08505	1	0.253	0	T cells	IKZF1
T cells # ID2	0	2.94865	1	0.325	0	T cells	ID2
T cells # IKZF3	0	2.86301	0.999	0.269	0	T cells	IKZF3
T cells # CD40LG	0	2.77982	1	0.298	0	T cells	CD40LG
T cells # EOMES	0	2.50894	0.998	0.296	0	T cells	EOMES
T cells # MSC	0	2.23816	1	0.308	0	T cells	MSC
T cells # TBX21	0	2.13946	1	0.311	0	T cells	TBX21
T cells # HOPX	0	2.05701	0.999	0.328	0	T cells	HOPX
T cells # PRKCQ	0	1.99702	1	0.359	0	T cells	PRKCQ
T cells # TXK	0	1.97792	1	0.312	0	T cells	TXK
T cells # RORA	0	1.84935	0.999	0.364	0	T cells	RORA
T cells # TOX2	0	1.83032	0.997	0.327	0	T cells	TOX2
T cells # CREB3L3	0	1.53736	1	0.364	0	T cells	CREB3L3
T cells # LEF1	0	1.40851	0.998	0.363	0	T cells	LEF1
T cells # LPXN	0	1.39574	1	0.269	0	T cells	LPXN
T cells # HOXC9	0	1.36157	0.99	0.36	0	T cells	HOXC9
T cells # RUNX3	0	1.2982	0.999	0.327	0	T cells	RUNX3
T cells # BATF	0	1.28569	1	0.377	0	T cells	BATF
T cells # ZBTB32	0	1.23769	0.998	0.369	0	T cells	ZBTB32
T cells # TNFRSF4	0	1.23057	0.997	0.368	0	T cells	TNFRSF4
T cells # MYBL1	0	1.10739	0.998	0.386	0	T cells	MYBL1
T cells # STK4	0	1.0679	0.999	0.379	0	T cells	STK4
T cells # TNF	0	0.93165	0.979	0.343	0	T cells	TNF
T cells # TNFSF11	0	0.909742	1	0.402	0	T cells	TNFSF11
T cells # PAX5	0	0.902722	0.996	0.364	0	T cells	PAX5
T cells # POU2F2	0	0.894168	0.997	0.332	0	T cells	POU2F2
T cells # TOX	0	0.862107	0.984	0.351	0	T cells	TOX
T cells # PRKCH	0	0.804862	0.994	0.37	0	T cells	PRKCH
T cells # FOXP3	0	0.756971	0.993	0.41	0	T cells	FOXP3
T cells # ZNF80	0	0.676695	0.965	0.42	0	T cells	ZNF80
T cells # PRKCB	0	0.673164	0.989	0.375	0	T cells	PRKCB
T cells # BTK	0	0.635022	0.996	0.201	0	T cells	BTK
T cells # IRF4	0	0.631939	0.98	0.39	0	T cells	IRF4
T cells # PRDM1	0	0.629223	0.98	0.413	0	T cells	PRDM1
T cells # SP140	0	0.609009	0.984	0.384	0	T cells	SP140
T cells # HCLS1	0	0.593745	0.989	0.302	0	T cells	HCLS1
T cells # TRAF1	0	0.568995	0.968	0.368	0	T cells	TRAF1
T cells # MICAL2	0	0.544785	0.892	0.393	0	T cells	MICAL2
T cells # MAF	0	0.526598	0.965	0.397	0	T cells	MAF
Macrophage # CARD16	0	2.75602	1	0.22	0	Macrophage	CARD16
Macrophage # NLRC4	0	2.66205	1	0.185	0	Macrophage	NLRC4
Macrophage # SPI1	0	2.65251	1	0.21	0	Macrophage	SPI1
Macrophage # NUPR1	0	2.61942	1	0.219	0	Macrophage	NUPR1
Macrophage # HMOX1	0	2.40255	1	0.204	0	Macrophage	HMOX1
Macrophage # ZEB2	0	2.36148	1	0.204	0	Macrophage	ZEB2
Macrophage # TFEC	0	2.33698	1	0.206	0	Macrophage	TFEC
Macrophage # IRF8	0	2.31695	1	0.186	0	Macrophage	IRF8
Macrophage # NR1H3	0	2.15801	1	0.255	0	Macrophage	NR1H3
Macrophage # BTK	0	2.15527	1	0.186	0	Macrophage	BTK
Macrophage # HAVCR2	0	2.12682	1	0.226	0	Macrophage	HAVCR2
Macrophage # ITGB2	0	2.05786	1	0.227	0	Macrophage	ITGB2
Macrophage # PPARG	0	2.05573	1	0.274	0	Macrophage	PPARG
Macrophage # MAFB	0	1.74202	1	0.254	0	Macrophage	MAFB
Macrophage # TDP2	0	1.66013	1	0.303	0	Macrophage	TDP2
Macrophage # FBP1	0	1.65423	1	0.365	0	Macrophage	FBP1
Macrophage # HCK	0	1.60598	1	0.259	0	Macrophage	HCK
Macrophage # TGFB1	0	1.58789	1	0.293	0	Macrophage	TGFB1
Macrophage # LGALS9	0	1.512	1	0.332	0	Macrophage	LGALS9
Macrophage # TMSB4X	0	1.47369	0.998	0.37	0	Macrophage	TMSB4X
Macrophage # LPXN	0	1.41692	0.999	0.255	0	Macrophage	LPXN
Macrophage # IL1B	0	1.36422	0.995	0.275	0	Macrophage	IL1B
Macrophage # CREG1	0	1.3374	1	0.351	0	Macrophage	CREG1
Macrophage # CAT	0	1.32631	1	0.372	0	Macrophage	CAT
Macrophage # NOP10	0	1.2696	0.979	0.427	0	Macrophage	NOP10
Macrophage # HES2	0	1.1699	0.999	0.346	0	Macrophage	HES2
Macrophage # EGR2	0	1.1543	0.999	0.298	0	Macrophage	EGR2
Macrophage # TLR4	0	1.10959	1	0.324	0	Macrophage	TLR4
Macrophage # NFAM1	0	1.07749	0.998	0.34	0	Macrophage	NFAM1
Macrophage # SYK	0	1.06171	0.998	0.358	0	Macrophage	SYK
Macrophage # ZNF589	0	1.06026	0.998	0.334	0	Macrophage	ZNF589
Macrophage # LITAF	0	1.02808	0.998	0.382	0	Macrophage	LITAF
Macrophage # BHLHE41	0	1.02308	0.998	0.368	0	Macrophage	BHLHE41
Macrophage # CEBPB	0	0.979402	0.998	0.372	0	Macrophage	CEBPB
Macrophage # JUN	0	0.936612	0.988	0.351	0	Macrophage	JUN
Macrophage # HCLS1	0	0.907763	0.998	0.289	0	Macrophage	HCLS1
Macrophage # GPX3	0	0.824731	0.998	0.349	0	Macrophage	GPX3
Macrophage # MTPN	0	0.800867	0.996	0.387	0	Macrophage	MTPN
Macrophage # LSM10	0	0.788343	0.994	0.385	0	Macrophage	LSM10
Macrophage # TDRD3	0	0.78718	0.998	0.367	0	Macrophage	TDRD3
Macrophage # TNF	0	0.758431	0.981	0.331	0	Macrophage	TNF
Macrophage # GTF2B	0	0.749217	0.994	0.392	0	Macrophage	GTF2B
Macrophage # NRIP1	0	0.747471	0.989	0.374	0	Macrophage	NRIP1
Macrophage # TCF7L2	0	0.741288	0.977	0.384	0	Macrophage	TCF7L2
Macrophage # NBN	0	0.718143	0.978	0.367	0	Macrophage	NBN
Macrophage # ADORA3	0	0.714793	0.993	0.3	0	Macrophage	ADORA3
Macrophage # BACH1	0	0.711304	0.99	0.371	0	Macrophage	BACH1
Macrophage # CEBPA	0	0.708433	0.99	0.381	0	Macrophage	CEBPA
Macrophage # TRIM34	0	0.679559	0.999	0.406	0	Macrophage	TRIM34
Macrophage # ZIC1	0	0.665222	0.997	0.372	0	Macrophage	ZIC1
Macrophage # MYD88	0	0.649674	0.995	0.398	0	Macrophage	MYD88
Macrophage # USF2	0	0.641721	0.997	0.386	0	Macrophage	USF2
Macrophage # HOXB6	0	0.624269	0.953	0.359	0	Macrophage	HOXB6
Macrophage # SIM1	0	0.614163	0.952	0.374	0	Macrophage	SIM1
Macrophage # KLF6	0	0.613244	0.944	0.371	0	Macrophage	KLF6
Macrophage # IRG1	0	0.612484	0.966	0.378	0	Macrophage	IRG1
Macrophage # NLRP12	0	0.611078	0.976	0.357	0	Macrophage	NLRP12
Macrophage # STAT5A	0	0.605421	0.997	0.373	0	Macrophage	STAT5A
Macrophage # KAT8	0	0.594309	0.941	0.374	0	Macrophage	KAT8
Macrophage # ZNF354B	0	0.535562	0.951	0.397	0	Macrophage	ZNF354B
Macrophage # STAT2	0	0.534951	0.986	0.372	0	Macrophage	STAT2
Macrophage # CMKLR1	0	0.52683	0.994	0.379	0	Macrophage	CMKLR1
Macrophage # LRRFIP1	0	0.525891	0.979	0.416	0	Macrophage	LRRFIP1
Macrophage # HOXB7	0	0.524969	0.958	0.387	0	Macrophage	HOXB7
Macrophage # ZNF267	0	0.519627	0.966	0.368	0	Macrophage	ZNF267
Macrophage # WBP2	0	0.515595	0.972	0.398	0	Macrophage	WBP2
Mast cells # NTRK1	6.34066e-116	4.98401	1	0.377	1.42031e-112	Mast cells	NTRK1
Mast cells # GATA2	6.36024e-116	4.76938	1	0.372	1.42469e-112	Mast cells	GATA2
Mast cells # GATA1	6.37006e-116	4.97559	1	0.366	1.42689e-112	Mast cells	GATA1
Mast cells # SMYD3	6.37939e-116	3.29686	1	0.397	1.42898e-112	Mast cells	SMYD3
Mast cells # KIT	6.38727e-116	4.34102	1	0.399	1.43075e-112	Mast cells	KIT
Mast cells # LYL1	6.42282e-116	2.67404	1	0.37	1.43871e-112	Mast cells	LYL1
Mast cells # MAML1	6.42827e-116	3.33473	1	0.377	1.43993e-112	Mast cells	MAML1
Mast cells # TAL1	6.91085e-116	3.06919	1	0.338	1.54803e-112	Mast cells	TAL1
Mast cells # GFI1B	7.26537e-116	1.53832	1	0.401	1.62744e-112	Mast cells	GFI1B
Mast cells # RXRG	1.02733e-115	1.30848	1	0.416	2.30121e-112	Mast cells	RXRG
Mast cells # IL18R1	1.65711e-115	1.40203	1	0.381	3.71193e-112	Mast cells	IL18R1
Mast cells # PROX2	1.02142e-114	1.0988	1	0.429	2.28798e-111	Mast cells	PROX2
Mast cells # CTR9	1.74525e-114	0.83004	1	0.445	3.90937e-111	Mast cells	CTR9
Mast cells # HOXA10	2.33322e-114	0.912769	1	0.405	5.22642e-111	Mast cells	HOXA10
Mast cells # ZBTB32	1.12856e-113	1.44658	1	0.375	2.52796e-110	Mast cells	ZBTB32
Mast cells # NFE2	3.5439e-113	0.679233	1	0.409	7.93833e-110	Mast cells	NFE2
Mast cells # BTK	9.05108e-113	2.51206	1	0.209	2.02744e-109	Mast cells	BTK
Mast cells # PRKCB	2.67598e-109	0.78309	1	0.381	5.9942e-106	Mast cells	PRKCB
Mast cells # TSC22D3	4.67508e-108	0.592257	1	0.448	1.04722e-104	Mast cells	TSC22D3
Mast cells # RNF31	3.45745e-102	0.529913	1	0.361	7.74468e-99	Mast cells	RNF31
Mast cells # IL5	4.05596e-102	0.582724	0.994	0.409	9.08535e-99	Mast cells	IL5
Mast cells # IKZF1	3.92094e-101	0.730931	0.989	0.26	8.78291e-98	Mast cells	IKZF1
Mast cells # TNFRSF4	4.58443e-99	0.6204	0.977	0.374	1.02691e-95	Mast cells	TNFRSF4
Mast cells # MIER1	1.17625e-96	0.578597	0.983	0.442	2.63481e-93	Mast cells	MIER1
Mast cells # BRF2	2.64375e-94	0.563167	0.96	0.4	5.922e-91	Mast cells	BRF2
Mast cells # LPXN	1.28609e-91	0.693504	0.994	0.276	2.88083e-88	Mast cells	LPXN
Monocyte # NR4A3	0	2.81172	1	0.349	0	Monocyte	NR4A3
Monocyte # CREM	0	2.62062	1	0.357	0	Monocyte	CREM
Monocyte # HAVCR2	0	2.35602	1	0.243	0	Monocyte	HAVCR2
Monocyte # NFKB1	0	2.17933	0.994	0.365	0	Monocyte	NFKB1
Monocyte # ZEB2	0	2.0722	1	0.223	0	Monocyte	ZEB2
Monocyte # ITGB2	0	1.82711	1	0.245	0	Monocyte	ITGB2
Monocyte # TRAF1	0	1.79071	0.989	0.37	0	Monocyte	TRAF1
Monocyte # SPI1	0	1.68478	1	0.228	0	Monocyte	SPI1
Monocyte # ZNF331	0	1.67702	0.998	0.366	0	Monocyte	ZNF331
Monocyte # MAFB	0	1.65781	1	0.271	0	Monocyte	MAFB
Monocyte # TFEC	0	1.57569	0.998	0.224	0	Monocyte	TFEC
Monocyte # HCK	0	1.5653	1	0.276	0	Monocyte	HCK
Monocyte # IRF8	0	1.558	1	0.204	0	Monocyte	IRF8
Monocyte # IL1B	0	1.53315	1	0.292	0	Monocyte	IL1B
Monocyte # OLIG2	0	1.53246	0.983	0.398	0	Monocyte	OLIG2
Monocyte # HIF1A	0	1.51191	1	0.397	0	Monocyte	HIF1A
Monocyte # TWIST1	0	1.507	0.995	0.367	0	Monocyte	TWIST1
Monocyte # NR1H3	0	1.50195	0.998	0.272	0	Monocyte	NR1H3
Monocyte # REL	0	1.46147	0.994	0.397	0	Monocyte	REL
Monocyte # NLRP3	0	1.46047	0.992	0.373	0	Monocyte	NLRP3
Monocyte # KDM2B	0	1.45221	0.966	0.402	0	Monocyte	KDM2B
Monocyte # ADAM8	0	1.40328	1	0.367	0	Monocyte	ADAM8
Monocyte # TDP2	0	1.38293	0.997	0.319	0	Monocyte	TDP2
Monocyte # MALT1	0	1.34879	0.974	0.366	0	Monocyte	MALT1
Monocyte # RUNX3	0	1.3405	1	0.329	0	Monocyte	RUNX3
Monocyte # LITAF	0	1.31564	1	0.396	0	Monocyte	LITAF
Monocyte # IRF4	0	1.29144	0.977	0.392	0	Monocyte	IRF4
Monocyte # ATF5	0	1.29118	1	0.392	0	Monocyte	ATF5
Monocyte # DRGX	0	1.28173	0.983	0.399	0	Monocyte	DRGX
Monocyte # SATB1	0	1.23951	1	0.381	0	Monocyte	SATB1
Monocyte # LPXN	0	1.23578	1	0.272	0	Monocyte	LPXN
Monocyte # HMOX1	0	1.23554	1	0.222	0	Monocyte	HMOX1
Monocyte # CREG1	0	1.15993	0.998	0.366	0	Monocyte	CREG1
Monocyte # HCLS1	0	1.14127	1	0.305	0	Monocyte	HCLS1
Monocyte # RIPK2	0	1.14059	0.995	0.408	0	Monocyte	RIPK2
Monocyte # ZNF267	0	1.13758	1	0.382	0	Monocyte	ZNF267
Monocyte # TMSB4X	0	1.11747	1	0.384	0	Monocyte	TMSB4X
Monocyte # CX3CR1	0	1.10495	1	0.31	0	Monocyte	CX3CR1
Monocyte # NRG1	0	1.09566	0.991	0.425	0	Monocyte	NRG1
Monocyte # ADORA3	0	1.08439	0.994	0.316	0	Monocyte	ADORA3
Monocyte # NOP10	0	1.07156	0.994	0.44	0	Monocyte	NOP10
Monocyte # BTK	0	1.05755	1	0.205	0	Monocyte	BTK
Monocyte # NUPR1	0	1.05544	1	0.237	0	Monocyte	NUPR1
Monocyte # NFKBIA	0	1.03903	0.997	0.44	0	Monocyte	NFKBIA
Monocyte # JUN	0	1.03476	0.989	0.366	0	Monocyte	JUN
Monocyte # EGR2	0	1.01403	0.998	0.314	0	Monocyte	EGR2
Monocyte # KLF6	0	0.957793	0.997	0.384	0	Monocyte	KLF6
Monocyte # CEBPB	0	0.954189	1	0.387	0	Monocyte	CEBPB
Monocyte # RELB	0	0.951771	1	0.414	0	Monocyte	RELB
Monocyte # PIM1	0	0.948916	0.992	0.41	0	Monocyte	PIM1
Monocyte # ATF3	0	0.925073	0.994	0.395	0	Monocyte	ATF3
Monocyte # NLRC4	0	0.923575	1	0.204	0	Monocyte	NLRC4
Monocyte # FBP1	0	0.881193	0.992	0.38	0	Monocyte	FBP1
Monocyte # TRIB3	0	0.879909	0.983	0.426	0	Monocyte	TRIB3
Monocyte # HIC1	0	0.858493	0.984	0.347	0	Monocyte	HIC1
Monocyte # LGALS9	0	0.840315	1	0.347	0	Monocyte	LGALS9
Monocyte # SNAI1	0	0.837833	0.978	0.405	0	Monocyte	SNAI1
Monocyte # TGFB1	0	0.82818	1	0.309	0	Monocyte	TGFB1
Monocyte # TNFSF4	0	0.794911	0.958	0.384	0	Monocyte	TNFSF4
Monocyte # PPARG	0	0.780123	1	0.291	0	Monocyte	PPARG
Monocyte # WNT10B	0	0.77375	0.961	0.398	0	Monocyte	WNT10B
Monocyte # STK4	0	0.768415	0.967	0.382	0	Monocyte	STK4
Monocyte # DDIT3	0	0.766569	0.991	0.433	0	Monocyte	DDIT3
Monocyte # TNFSF18	0	0.766133	0.975	0.415	0	Monocyte	TNFSF18
Monocyte # POU2F2	0	0.764862	0.97	0.335	0	Monocyte	POU2F2
Monocyte # S100A12	0	0.762863	0.955	0.362	0	Monocyte	S100A12
Monocyte # ZKSCAN5	0	0.698087	0.98	0.392	0	Monocyte	ZKSCAN5
Monocyte # TNF	0	0.694296	0.958	0.346	0	Monocyte	TNF
Monocyte # FOS	0	0.68262	0.967	0.423	0	Monocyte	FOS
Monocyte # NBN	0	0.676348	0.986	0.381	0	Monocyte	NBN
Monocyte # CARD16	0	0.673922	0.998	0.238	0	Monocyte	CARD16
Monocyte # IL10	0	0.671157	0.98	0.438	0	Monocyte	IL10
Monocyte # BATF3	0	0.659487	0.961	0.405	0	Monocyte	BATF3
Monocyte # FOSB	0	0.641686	0.955	0.403	0	Monocyte	FOSB
Monocyte # PCBP1	0	0.636751	0.994	0.458	0	Monocyte	PCBP1
Monocyte # ZNF259	0	0.634301	0.977	0.42	0	Monocyte	ZNF259
Monocyte # ACTB	0	0.625229	0.994	0.435	0	Monocyte	ACTB
Monocyte # LSM10	0	0.615024	0.984	0.399	0	Monocyte	LSM10
Monocyte # NFKBID	0	0.612683	0.967	0.388	0	Monocyte	NFKBID
Monocyte # CMKLR1	0	0.610138	0.989	0.393	0	Monocyte	CMKLR1
Monocyte # LRRFIP1	0	0.605216	0.983	0.429	0	Monocyte	LRRFIP1
Monocyte # MTPN	0	0.59286	0.992	0.401	0	Monocyte	MTPN
Monocyte # TLR4	0	0.584119	0.995	0.339	0	Monocyte	TLR4
Monocyte # TDRD3	0	0.569027	0.983	0.382	0	Monocyte	TDRD3
Monocyte # ARID5A	0	0.55374	0.989	0.358	0	Monocyte	ARID5A
Monocyte # PRKCB	0	0.552973	0.972	0.378	0	Monocyte	PRKCB
Monocyte # BACH1	0	0.550615	0.977	0.385	0	Monocyte	BACH1
Monocyte # EGR3	0	0.527749	0.961	0.397	0	Monocyte	EGR3
Monocyte # IKZF1	0	0.51989	0.983	0.256	0	Monocyte	IKZF1
Monocyte # CEBPE	0	0.515238	0.98	0.388	0	Monocyte	CEBPE
Monocyte # SNAI3	1.33078e-306	0.733436	0.944	0.369	2.98095e-303	Monocyte	SNAI3
Monocyte # ARID3A	1.36253e-303	0.700223	0.949	0.421	3.05206e-300	Monocyte	ARID3A
Monocyte # ZNF354B	7.57026e-302	0.522174	0.958	0.41	1.69574e-298	Monocyte	ZNF354B
Monocyte # SPIB	1.43545e-282	0.541539	0.938	0.393	3.2154e-279	Monocyte	SPIB
Monocyte # ICAM1	1.82208e-276	0.529137	0.941	0.396	4.08146e-273	Monocyte	ICAM1
Monocyte # TNFRSF4	1.15966e-267	0.610105	0.907	0.371	2.59763e-264	Monocyte	TNFRSF4
Monocyte # CIR1	2.94213e-248	0.504632	0.913	0.421	6.59038e-245	Monocyte	CIR1
Monocyte # SIRT1	3.02863e-215	0.776109	0.869	0.41	6.78413e-212	Monocyte	SIRT1
Multiciliated # FANK1	0	2.15126	0.999	0.057	0	Multiciliated	FANK1
Multiciliated # TRIP13	0	2.13119	1	0.053	0	Multiciliated	TRIP13
Multiciliated # FOXJ1	0	2.05582	1	0.054	0	Multiciliated	FOXJ1
Multiciliated # RUVBL2	0	1.91918	0.999	0.066	0	Multiciliated	RUVBL2
Multiciliated # RUVBL1	0	1.87911	0.999	0.084	0	Multiciliated	RUVBL1
Multiciliated # SSBP4	0	1.85102	0.999	0.063	0	Multiciliated	SSBP4
Multiciliated # NWD1	0	1.79617	1	0.093	0	Multiciliated	NWD1
Multiciliated # RFX3	0	1.78089	0.999	0.072	0	Multiciliated	RFX3
Multiciliated # RFX2	0	1.66772	1	0.094	0	Multiciliated	RFX2
Multiciliated # ZNF273	0	1.62384	0.999	0.071	0	Multiciliated	ZNF273
Multiciliated # ZNF440	0	1.47285	0.998	0.086	0	Multiciliated	ZNF440
Multiciliated # BASP1	0	1.43727	0.999	0.059	0	Multiciliated	BASP1
Multiciliated # ZNF487	0	1.41016	0.999	0.087	0	Multiciliated	ZNF487
Multiciliated # AKNA	0	1.3629	1	0.101	0	Multiciliated	AKNA
Multiciliated # SRI	0	1.34367	0.996	0.251	0	Multiciliated	SRI
Multiciliated # MAK	0	1.34227	1	0.091	0	Multiciliated	MAK
Multiciliated # HSBP1	0	1.32137	0.996	0.179	0	Multiciliated	HSBP1
Multiciliated # ARX	0	1.15965	0.998	0.139	0	Multiciliated	ARX
Multiciliated # IRX3	0	1.14163	0.999	0.2	0	Multiciliated	IRX3
Multiciliated # POU2AF1	0	1.09966	0.998	0.259	0	Multiciliated	POU2AF1
Multiciliated # HMGN3	0	1.04745	0.997	0.335	0	Multiciliated	HMGN3
Multiciliated # ZNF20	0	1.01756	0.999	0.161	0	Multiciliated	ZNF20
Multiciliated # TP73	0	1.01526	0.999	0.156	0	Multiciliated	TP73
Multiciliated # MYEF2	0	0.989296	0.997	0.139	0	Multiciliated	MYEF2
Multiciliated # CIB1	0	0.985858	0.994	0.307	0	Multiciliated	CIB1
Multiciliated # PHTF1	0	0.896967	0.996	0.155	0	Multiciliated	PHTF1
Multiciliated # ZSCAN1	0	0.79565	0.997	0.206	0	Multiciliated	ZSCAN1
Multiciliated # LRP8	0	0.772682	0.996	0.206	0	Multiciliated	LRP8
Multiciliated # TAX1BP1	0	0.762301	0.995	0.273	0	Multiciliated	TAX1BP1
Multiciliated # ERCC1	0	0.754418	0.991	0.197	0	Multiciliated	ERCC1
Multiciliated # MYCBP	0	0.754244	0.996	0.192	0	Multiciliated	MYCBP
Multiciliated # ZNF664	0	0.724091	0.993	0.226	0	Multiciliated	ZNF664
Multiciliated # CASZ1	0	0.66412	0.988	0.256	0	Multiciliated	CASZ1
Multiciliated # TP53BP1	0	0.646004	0.992	0.231	0	Multiciliated	TP53BP1
Multiciliated # STK36	0	0.616465	0.983	0.229	0	Multiciliated	STK36
Multiciliated # MKX	0	0.588785	0.973	0.269	0	Multiciliated	MKX
Multiciliated # GTF2H5	0	0.586289	0.971	0.342	0	Multiciliated	GTF2H5
Multiciliated # ZKSCAN1	0	0.545835	0.97	0.336	0	Multiciliated	ZKSCAN1
Multiciliated # ELK3	0	0.545544	0.983	0.228	0	Multiciliated	ELK3
Multiciliated # MAPK10	0	0.515591	0.98	0.292	0	Multiciliated	MAPK10
Multiciliated # WRAP53	0	0.512503	0.959	0.27	0	Multiciliated	WRAP53
Multiciliated # ZFHX2	0	0.500607	0.967	0.271	0	Multiciliated	ZFHX2
Multiciliated N # BASP1	0	1.65296	1	0.144	0	Multiciliated N	BASP1
Multiciliated N # ZNF664	0	1.30186	1	0.294	0	Multiciliated N	ZNF664
Multiciliated N # MDM2	0	1.14993	0.988	0.343	0	Multiciliated N	MDM2
Multiciliated N # RFX2	0	1.13212	0.997	0.175	0	Multiciliated N	RFX2
Multiciliated N # MAK	0	1.10939	1	0.172	0	Multiciliated N	MAK
Multiciliated N # ZNF487	0	1.10618	1	0.168	0	Multiciliated N	ZNF487
Multiciliated N # RFX3	0	1.0818	1	0.155	0	Multiciliated N	RFX3
Multiciliated N # FOXJ1	0	1.04206	0.999	0.139	0	Multiciliated N	FOXJ1
Multiciliated N # FANK1	0	1.02631	0.999	0.141	0	Multiciliated N	FANK1
Multiciliated N # ZNF440	0	0.949847	0.999	0.168	0	Multiciliated N	ZNF440
Multiciliated N # MYCBP	0	0.943873	0.997	0.264	0	Multiciliated N	MYCBP
Multiciliated N # AKNA	0	0.919839	0.998	0.181	0	Multiciliated N	AKNA
Multiciliated N # PHTF1	0	0.8936	0.999	0.23	0	Multiciliated N	PHTF1
Multiciliated N # SSBP4	0	0.861852	0.998	0.147	0	Multiciliated N	SSBP4
Multiciliated N # ELK3	0	0.845973	0.999	0.296	0	Multiciliated N	ELK3
Multiciliated N # RUVBL1	0	0.842564	0.989	0.166	0	Multiciliated N	RUVBL1
Multiciliated N # TP73	0	0.837287	0.998	0.232	0	Multiciliated N	TP73
Multiciliated N # HDGF	0	0.835246	0.994	0.356	0	Multiciliated N	HDGF
Multiciliated N # NWD1	0	0.804649	0.992	0.174	0	Multiciliated N	NWD1
Multiciliated N # ZNF273	0	0.795671	0.995	0.155	0	Multiciliated N	ZNF273
Multiciliated N # RUVBL2	0	0.78154	0.988	0.15	0	Multiciliated N	RUVBL2
Multiciliated N # CASZ1	0	0.736436	0.998	0.322	0	Multiciliated N	CASZ1
Multiciliated N # TRIP13	0	0.726019	0.986	0.138	0	Multiciliated N	TRIP13
Multiciliated N # HSBP1	0	0.713439	0.988	0.252	0	Multiciliated N	HSBP1
Multiciliated N # GPR110	0	0.682735	0.991	0.347	0	Multiciliated N	GPR110
Multiciliated N # ZBTB18	0	0.652869	0.977	0.342	0	Multiciliated N	ZBTB18
Multiciliated N # TRIM8	0	0.646183	0.977	0.356	0	Multiciliated N	TRIM8
Multiciliated N # CDKN2A	0	0.642704	0.951	0.392	0	Multiciliated N	CDKN2A
Multiciliated N # CIB1	0	0.635166	0.99	0.369	0	Multiciliated N	CIB1
Multiciliated N # MYEF2	0	0.593337	0.993	0.216	0	Multiciliated N	MYEF2
Multiciliated N # MAPK10	0	0.591792	0.997	0.354	0	Multiciliated N	MAPK10
Multiciliated N # IRX3	0	0.576188	0.987	0.272	0	Multiciliated N	IRX3
Multiciliated N # FOXA1	0	0.566135	0.994	0.396	0	Multiciliated N	FOXA1
Multiciliated N # MLXIP	0	0.528628	0.974	0.38	0	Multiciliated N	MLXIP
Multiciliated N # ZNF649	1.83381e-201	0.530272	0.734	0.363	4.10774e-198	Multiciliated N	ZNF649
Pericyte # ARID5A	1.24119e-178	1.98391	1	0.36	2.78026e-175	Pericyte	ARID5A
Pericyte # TGFB1I1	4.41158e-178	2.53521	1	0.322	9.88194e-175	Pericyte	TGFB1I1
Pericyte # HSPB7	4.7035e-178	2.21	1	0.323	1.05358e-174	Pericyte	HSPB7
Pericyte # ABRA	1.34353e-177	1.56267	1	0.357	3.0095e-174	Pericyte	ABRA
Pericyte # RBPMS	2.39707e-177	1.42204	1	0.4	5.36944e-174	Pericyte	RBPMS
Pericyte # DUSP26	2.89569e-177	2.02611	1	0.37	6.48635e-174	Pericyte	DUSP26
Pericyte # FLNA	4.91056e-177	2.29291	1	0.341	1.09997e-173	Pericyte	FLNA
Pericyte # HOXA4	2.26279e-176	1.45773	0.996	0.381	5.06865e-173	Pericyte	HOXA4
Pericyte # TCEAL1	5.85148e-176	1.19088	1	0.369	1.31073e-172	Pericyte	TCEAL1
Pericyte # AEBP1	1.76916e-175	1.28593	1	0.294	3.96291e-172	Pericyte	AEBP1
Pericyte # SOX3	2.00165e-175	1.05688	1	0.39	4.4837e-172	Pericyte	SOX3
Pericyte # EBF2	2.43576e-175	2.55417	0.993	0.353	5.4561e-172	Pericyte	EBF2
Pericyte # PRDM6	1.34966e-173	0.65652	1	0.319	3.02325e-170	Pericyte	PRDM6
Pericyte # HOXA6	1.93499e-172	1.04417	0.993	0.366	4.33437e-169	Pericyte	HOXA6
Pericyte # ROR1	1.41912e-171	0.673843	1	0.4	3.17883e-168	Pericyte	ROR1
Pericyte # EBF1	1.50202e-170	1.46137	0.996	0.327	3.36453e-167	Pericyte	EBF1
Pericyte # UBA2	1.92773e-170	1.45504	0.993	0.419	4.31811e-167	Pericyte	UBA2
Pericyte # DUXA	7.43717e-170	0.763895	0.993	0.378	1.66593e-166	Pericyte	DUXA
Pericyte # CRTC3	9.89627e-168	0.725097	0.989	0.396	2.21677e-164	Pericyte	CRTC3
Pericyte # NDN	3.00519e-167	1.12292	1	0.38	6.73162e-164	Pericyte	NDN
Pericyte # HOXA7	6.29236e-167	1.15728	0.993	0.386	1.40949e-163	Pericyte	HOXA7
Pericyte # IL31RA	2.75386e-166	0.781106	0.989	0.407	6.16864e-163	Pericyte	IL31RA
Pericyte # CAV1	8.2992e-166	1.6345	1	0.289	1.85902e-162	Pericyte	CAV1
Pericyte # PKNOX1	2.00401e-165	0.887435	0.982	0.403	4.48898e-162	Pericyte	PKNOX1
Pericyte # DACT1	9.34981e-165	0.557463	0.996	0.402	2.09436e-161	Pericyte	DACT1
Pericyte # HOXB6	8.83321e-161	0.604703	0.996	0.375	1.97864e-157	Pericyte	HOXB6
Pericyte # ZNF239	6.89069e-160	0.5379	0.989	0.411	1.54352e-156	Pericyte	ZNF239
Pericyte # ZEB1	1.41671e-158	0.698466	0.989	0.323	3.17344e-155	Pericyte	ZEB1
Pericyte # HIF3A	1.47286e-158	0.695148	0.985	0.411	3.29921e-155	Pericyte	HIF3A
Pericyte # DLX1	1.55942e-158	1.64789	0.967	0.335	3.4931e-155	Pericyte	DLX1
Pericyte # PBXIP1	3.37013e-158	0.559883	0.996	0.404	7.54909e-155	Pericyte	PBXIP1
Pericyte # ACTB	6.89258e-158	1.07828	0.985	0.438	1.54394e-154	Pericyte	ACTB
Pericyte # FOXF1	1.0767e-157	0.646243	0.993	0.332	2.41181e-154	Pericyte	FOXF1
Pericyte # GPX3	7.18344e-157	0.767584	0.993	0.367	1.60909e-153	Pericyte	GPX3
Pericyte # BLZF1	2.71062e-155	0.560864	0.989	0.393	6.07179e-152	Pericyte	BLZF1
Pericyte # ZNF660	2.28116e-152	1.14271	0.956	0.405	5.1098e-149	Pericyte	ZNF660
Pericyte # ZBTB16	1.00201e-145	0.509323	0.96	0.401	2.2445e-142	Pericyte	ZBTB16
Pericyte # ZNF256	4.42106e-143	0.505264	0.982	0.415	9.90316e-140	Pericyte	ZNF256
Pericyte # GAS6	6.34246e-143	0.649979	0.985	0.373	1.42071e-139	Pericyte	GAS6
Pericyte # ZBTB17	4.03653e-139	0.703823	0.949	0.396	9.04183e-136	Pericyte	ZBTB17
Pericyte # TBX15	1.09628e-134	0.823188	0.935	0.44	2.45566e-131	Pericyte	TBX15
Pericyte # HEY2	1.01189e-132	0.867923	0.924	0.426	2.26662e-129	Pericyte	HEY2
Pericyte # CITED1	1.25107e-130	0.501876	0.956	0.414	2.80239e-127	Pericyte	CITED1
Pericyte # TAF9B	2.11629e-130	0.525871	0.935	0.441	4.7405e-127	Pericyte	TAF9B
Pericyte # NFATC4	6.37678e-129	0.532925	0.92	0.396	1.4284e-125	Pericyte	NFATC4
Pericyte # HEYL	1.05072e-122	0.504264	0.92	0.421	2.35361e-119	Pericyte	HEYL
Pericyte # ZNF665	1.06378e-122	0.510526	0.913	0.42	2.38286e-119	Pericyte	ZNF665
Pericyte # MYRFL	6.37726e-115	0.577529	0.887	0.456	1.42851e-111	Pericyte	MYRFL
Plasma cells # MIXL1	2.06975e-83	3.33384	1	0.426	4.63625e-80	Plasma cells	MIXL1
Plasma cells # ISG20	2.07263e-83	2.12045	1	0.427	4.64269e-80	Plasma cells	ISG20
Plasma cells # ISL2	2.07551e-83	2.82591	1	0.435	4.64914e-80	Plasma cells	ISL2
Plasma cells # E2F5	2.07615e-83	2.63551	1	0.435	4.65058e-80	Plasma cells	E2F5
Plasma cells # SUB1	2.07743e-83	2.48921	1	0.473	4.65345e-80	Plasma cells	SUB1
Plasma cells # LRRC14	2.09239e-83	1.52387	1	0.44	4.68696e-80	Plasma cells	LRRC14
Plasma cells # HSP90B1	2.10389e-83	2.27921	1	0.479	4.7127e-80	Plasma cells	HSP90B1
Plasma cells # ZNF215	2.12362e-83	1.64243	1	0.401	4.75691e-80	Plasma cells	ZNF215
Plasma cells # TSC22D3	2.75288e-83	1.18362	1	0.449	6.16645e-80	Plasma cells	TSC22D3
Plasma cells # IRF4	5.10707e-83	2.05907	1	0.396	1.14398e-79	Plasma cells	IRF4
Plasma cells # DNAJC1	6.83886e-83	0.924445	1	0.449	1.5319e-79	Plasma cells	DNAJC1
Plasma cells # HAX1	1.53132e-82	0.958403	1	0.468	3.43016e-79	Plasma cells	HAX1
Plasma cells # EIF2AK4	4.95587e-82	0.671278	1	0.451	1.11012e-78	Plasma cells	EIF2AK4
Plasma cells # BEND6	9.61308e-82	0.66935	1	0.437	2.15333e-78	Plasma cells	BEND6
Plasma cells # HOXA7	1.06009e-81	1.02761	1	0.387	2.3746e-78	Plasma cells	HOXA7
Plasma cells # SOHLH2	1.13679e-81	0.601566	1	0.439	2.5464e-78	Plasma cells	SOHLH2
Plasma cells # KLF13	1.45364e-81	0.677322	1	0.45	3.25615e-78	Plasma cells	KLF13
Plasma cells # ZBTB39	5.17645e-81	0.538688	1	0.434	1.15953e-77	Plasma cells	ZBTB39
Plasma cells # TNFRSF4	6.64531e-81	1.07707	1	0.374	1.48855e-77	Plasma cells	TNFRSF4
Plasma cells # RPS6KA5	1.02275e-80	0.616722	1	0.418	2.29095e-77	Plasma cells	RPS6KA5
Plasma cells # ETV2	1.42627e-79	0.675422	0.992	0.414	3.19484e-76	Plasma cells	ETV2
Plasma cells # CALR	3.15839e-74	0.815887	1	0.476	7.07479e-71	Plasma cells	CALR
Plasma cells # MEF2C	5.85263e-72	0.681733	1	0.303	1.31099e-68	Plasma cells	MEF2C
Plasma cells # PAX5	4.90509e-71	0.559604	0.976	0.371	1.09874e-67	Plasma cells	PAX5
Plasma cells # HSPA5	2.6879e-56	0.652306	0.976	0.48	6.02089e-53	Plasma cells	HSPA5
PNEC # ST18	1.10378e-20	3.76785	1	0.402	2.47246e-17	PNEC	ST18
PNEC # NR0B1	1.10386e-20	5.6923	1	0.41	2.47266e-17	PNEC	NR0B1
PNEC # ASCL1	1.10404e-20	6.98842	1	0.405	2.47304e-17	PNEC	ASCL1
PNEC # INSM1	1.10404e-20	6.72118	1	0.407	2.47304e-17	PNEC	INSM1
PNEC # BEX1	1.10404e-20	6.53291	1	0.408	2.47304e-17	PNEC	BEX1
PNEC # HOXB4	1.10412e-20	3.72285	1	0.399	2.47323e-17	PNEC	HOXB4
PNEC # TERF2IP	1.10421e-20	3.05503	1	0.402	2.47343e-17	PNEC	TERF2IP
PNEC # HOXB5	1.10421e-20	6.47121	1	0.424	2.47343e-17	PNEC	HOXB5
PNEC # FOXA2	1.10438e-20	5.81892	1	0.312	2.47381e-17	PNEC	FOXA2
PNEC # MAFA	1.10464e-20	2.63075	1	0.43	2.47439e-17	PNEC	MAFA
PNEC # ADCY1	1.11283e-20	3.85959	1	0.41	2.49275e-17	PNEC	ADCY1
PNEC # PROX1	1.119e-20	4.94551	1	0.373	2.50656e-17	PNEC	PROX1
PNEC # DYRK1B	1.14721e-20	2.56789	1	0.391	2.56974e-17	PNEC	DYRK1B
PNEC # ONECUT2	1.14792e-20	1.62896	1	0.428	2.57134e-17	PNEC	ONECUT2
PNEC # TLE6	1.16067e-20	2.22905	1	0.414	2.5999e-17	PNEC	TLE6
PNEC # HOXB8	1.169e-20	1.26018	1	0.446	2.61857e-17	PNEC	HOXB8
PNEC # RUNX1T1	1.25431e-20	2.80491	1	0.425	2.80964e-17	PNEC	RUNX1T1
PNEC # DUSP26	1.40119e-20	3.24857	1	0.372	3.13867e-17	PNEC	DUSP26
PNEC # HOXB2	2.06378e-20	1.53929	1	0.405	4.62287e-17	PNEC	HOXB2
PNEC # TCEAL7	3.33637e-20	3.29286	1	0.375	7.47348e-17	PNEC	TCEAL7
PNEC # IL10	6.03175e-20	0.88472	1	0.443	1.35111e-16	PNEC	IL10
PNEC # NAAA	6.84336e-20	0.753357	1	0.446	1.53291e-16	PNEC	NAAA
PNEC # FOXI1	9.39272e-20	0.570111	1	0.42	2.10397e-16	PNEC	FOXI1
PNEC # SOX1	2.24368e-19	0.844109	1	0.451	5.02585e-16	PNEC	SOX1
PNEC # DMRT2	3.72311e-19	0.547636	1	0.413	8.33977e-16	PNEC	DMRT2
PNEC # NCOR1	1.25717e-18	0.551035	1	0.438	2.81607e-15	PNEC	NCOR1
PNEC # TRIM37	2.09974e-18	1.08145	1	0.424	4.70343e-15	PNEC	TRIM37
PNEC # ANXA4	9.94797e-18	0.532801	0.966	0.473	2.22834e-14	PNEC	ANXA4
PNEC # CBFA2T2	7.64969e-17	1.071	0.931	0.429	1.71353e-13	PNEC	CBFA2T2
PNEC # TOX	1.00223e-15	0.706351	0.966	0.359	2.245e-12	PNEC	TOX
PNEC # CHD6	2.98729e-06	0.609559	0.724	0.452	0.00669153	PNEC	CHD6
Undefined rare cells # POU2F3	1.63491e-36	0.921806	0.984	0.464	3.6622e-33	Undefined rare cells	POU2F3
Undefined rare cells # OVOL3	1.97245e-36	0.795833	0.968	0.44	4.41829e-33	Undefined rare cells	OVOL3
Undefined rare cells # SOX4	1.24459e-35	0.844656	0.968	0.448	2.78788e-32	Undefined rare cells	SOX4
Undefined rare cells # MYC	1.60336e-31	0.639419	0.984	0.471	3.59153e-28	Undefined rare cells	MYC
Undefined rare cells # ASCL2	3.31177e-30	0.572396	0.952	0.474	7.41837e-27	Undefined rare cells	ASCL2
Undefined rare cells # HDAC2	1.14094e-29	0.786548	0.952	0.473	2.5557e-26	Undefined rare cells	HDAC2
Undefined rare cells # APEX1	1.28759e-27	0.64226	0.952	0.475	2.88421e-24	Undefined rare cells	APEX1
Undefined rare cells # H2AFZ	2.15609e-20	0.560925	0.889	0.469	4.82964e-17	Undefined rare cells	H2AFZ
Secretory # HES4	0	0.919228	0.998	0.272	0	Secretory	HES4
Secretory # CRYM	0	0.875048	0.999	0.271	0	Secretory	CRYM
Secretory # FOXA3	0	0.865286	0.995	0.226	0	Secretory	FOXA3
Secretory # RBPJ	0	0.812078	0.993	0.258	0	Secretory	RBPJ
Secretory # GMNN	0	0.713279	0.994	0.299	0	Secretory	GMNN
Secretory # XBP1	0	0.696853	0.995	0.299	0	Secretory	XBP1
Secretory # CREB3L1	0	0.689383	0.99	0.245	0	Secretory	CREB3L1
Secretory # MSX1	0	0.68885	0.99	0.278	0	Secretory	MSX1
Secretory # SHH	0	0.649878	0.993	0.285	0	Secretory	SHH
Secretory # FOXN3	0	0.632622	0.991	0.36	0	Secretory	FOXN3
Secretory # SPDEF	0	0.555243	0.963	0.269	0	Secretory	SPDEF
Secretory # PAX1	0	0.524226	0.981	0.321	0	Secretory	PAX1
Secretory # TOX3	0	0.51469	0.985	0.317	0	Secretory	TOX3
Secretory # HEY1	0	0.509452	0.976	0.372	0	Secretory	HEY1
Secretory N # MESP1	0	1.28847	0.973	0.203	0	Secretory N	MESP1
Secretory N # MUC1	0	1.1925	0.986	0.223	0	Secretory N	MUC1
Secretory N # NR2F6	0	1.04989	0.969	0.211	0	Secretory N	NR2F6
Secretory N # SGK1	0	0.865729	0.97	0.277	0	Secretory N	SGK1
Secretory N # TFCP2L1	0	0.85135	0.977	0.235	0	Secretory N	TFCP2L1
Secretory N # SIK1	0	0.84787	0.933	0.236	0	Secretory N	SIK1
Secretory N # MYRF	0	0.8116	0.922	0.229	0	Secretory N	MYRF
Secretory N # ARRB2	0	0.793199	0.943	0.25	0	Secretory N	ARRB2
Secretory N # KRAS	0	0.788984	0.968	0.252	0	Secretory N	KRAS
Secretory N # KLF3	0	0.759021	0.978	0.291	0	Secretory N	KLF3
Secretory N # GPR110	0	0.735921	0.904	0.284	0	Secretory N	GPR110
Secretory N # AES	0	0.733597	0.977	0.29	0	Secretory N	AES
Secretory N # CXXC5	0	0.727542	0.947	0.262	0	Secretory N	CXXC5
Secretory N # CD36	0	0.725989	0.956	0.252	0	Secretory N	CD36
Secretory N # SIX3	0	0.708277	0.971	0.271	0	Secretory N	SIX3
Secretory N # VGLL1	0	0.681946	0.901	0.266	0	Secretory N	VGLL1
Secretory N # HSBP1L1	0	0.667056	0.973	0.335	0	Secretory N	HSBP1L1
Secretory N # CREB3L2	0	0.64236	0.941	0.282	0	Secretory N	CREB3L2
Secretory N # ELF3	0	0.636011	0.992	0.382	0	Secretory N	ELF3
Secretory N # CREB3L1	0	0.602654	0.948	0.239	0	Secretory N	CREB3L1
Secretory N # AHR	0	0.599107	0.905	0.293	0	Secretory N	AHR
Secretory N # IRAK3	0	0.597684	0.907	0.284	0	Secretory N	IRAK3
Secretory N # CYP1B1	0	0.594821	0.937	0.274	0	Secretory N	CYP1B1
Secretory N # KLF4	0	0.58466	0.867	0.287	0	Secretory N	KLF4
Secretory N # FOSL2	0	0.574462	0.914	0.28	0	Secretory N	FOSL2
Secretory N # ACTN4	0	0.544422	0.958	0.32	0	Secretory N	ACTN4
Secretory N # TRIM31	0	0.54346	0.831	0.291	0	Secretory N	TRIM31
Secretory N # STAT1	0	0.531265	0.846	0.305	0	Secretory N	STAT1
Secretory N # BHLHE40	0	0.523005	0.944	0.338	0	Secretory N	BHLHE40
Secretory N # TRIM8	0	0.503896	0.927	0.291	0	Secretory N	TRIM8
Serous # LTF	0	2.24726	1	0.26	0	Serous	LTF
Serous # PHB	0	1.93752	1	0.293	0	Serous	PHB
Serous # BARX2	0	1.92309	1	0.258	0	Serous	BARX2
Serous # ELF5	0	1.91246	1	0.285	0	Serous	ELF5
Serous # ETV1	0	1.84253	1	0.271	0	Serous	ETV1
Serous # DMRTA1	0	1.48159	1	0.293	0	Serous	DMRTA1
Serous # RGCC	0	1.4367	1	0.304	0	Serous	RGCC
Serous # DLX5	0	1.42016	1	0.308	0	Serous	DLX5
Serous # CCNC	0	1.03213	0.999	0.387	0	Serous	CCNC
Serous # ID4	0	0.963561	0.999	0.395	0	Serous	ID4
Serous # SOX9	0	0.811953	0.999	0.332	0	Serous	SOX9
Serous # NEUROD2	0	0.678915	0.998	0.392	0	Serous	NEUROD2
Serous # XBP1	0	0.623316	0.998	0.347	0	Serous	XBP1
Serous # SOX8	0	0.593998	0.992	0.336	0	Serous	SOX8
Serous # MEIS2	0	0.588909	0.988	0.411	0	Serous	MEIS2
Serous # NR4A1	0	0.548831	0.996	0.351	0	Serous	NR4A1
SMG Goblet # CREB3L4	0	2.46614	1	0.385	0	SMG Goblet	CREB3L4
SMG Goblet # AFF3	0	2.14267	1	0.402	0	SMG Goblet	AFF3
SMG Goblet # MYCN	0	1.93593	1	0.413	0	SMG Goblet	MYCN
SMG Goblet # SPDEF	0	1.891	1	0.339	0	SMG Goblet	SPDEF
SMG Goblet # MAGED1	0	1.79115	1	0.406	0	SMG Goblet	MAGED1
SMG Goblet # SOX9	0	1.7849	0.998	0.355	0	SMG Goblet	SOX9
SMG Goblet # DACH2	0	1.77174	1	0.403	0	SMG Goblet	DACH2
SMG Goblet # HOXB2	0	1.60835	1	0.401	0	SMG Goblet	HOXB2
SMG Goblet # ANXA3	0	1.42728	1	0.436	0	SMG Goblet	ANXA3
SMG Goblet # SMAD9	0	1.41574	1	0.414	0	SMG Goblet	SMAD9
SMG Goblet # XBP1	0	1.28999	1	0.369	0	SMG Goblet	XBP1
SMG Goblet # ZNF845	0	1.20801	1	0.409	0	SMG Goblet	ZNF845
SMG Goblet # NAAA	0	1.07126	1	0.442	0	SMG Goblet	NAAA
SMG Goblet # CREB3	0	1.0485	0.998	0.444	0	SMG Goblet	CREB3
SMG Goblet # MTA1	0	0.953943	1	0.423	0	SMG Goblet	MTA1
SMG Goblet # SRA1	0	0.926482	1	0.47	0	SMG Goblet	SRA1
SMG Goblet # SMARCA1	0	0.808925	0.996	0.453	0	SMG Goblet	SMARCA1
SMG Goblet # HOXB3	0	0.789053	0.998	0.414	0	SMG Goblet	HOXB3
SMG Goblet # ZNF230	0	0.727261	0.998	0.425	0	SMG Goblet	ZNF230
SMG Goblet # DNAJC1	0	0.640404	1	0.446	0	SMG Goblet	DNAJC1
SMG Goblet # ESR2	3.19216e-306	0.795081	0.992	0.461	7.15043e-303	SMG Goblet	ESR2
SMG Goblet # DMRTA1	8.10813e-303	1.35853	1	0.317	1.81622e-299	SMG Goblet	DMRTA1
SMG Goblet # SP5	4.02926e-300	0.545726	0.996	0.388	9.02554e-297	SMG Goblet	SP5
SMG Goblet # ETV5	5.13958e-300	0.676412	0.994	0.412	1.15126e-296	SMG Goblet	ETV5
SMG Goblet # CREB3L1	4.93088e-296	1.08375	1	0.32	1.10452e-292	SMG Goblet	CREB3L1
SMG Goblet # CCNC	5.43408e-296	1.01416	1	0.408	1.21723e-292	SMG Goblet	CCNC
SMG Goblet # LMCD1	1.15171e-295	0.96726	1	0.378	2.57983e-292	SMG Goblet	LMCD1
SMG Goblet # ETV1	2.21665e-288	1.23827	1	0.296	4.96529e-285	SMG Goblet	ETV1
SMG Goblet # LRP6	5.26249e-287	0.649289	0.98	0.418	1.1788e-283	SMG Goblet	LRP6
SMG Goblet # ID4	2.38369e-281	0.664734	1	0.416	5.33947e-278	SMG Goblet	ID4
SMG Goblet # RGCC	8.56316e-281	0.812695	0.994	0.327	1.91815e-277	SMG Goblet	RGCC
SMG Goblet # DLX5	6.77578e-280	0.81051	0.994	0.332	1.51778e-276	SMG Goblet	DLX5
SMG Goblet # PHB	1.39532e-279	0.990488	0.998	0.317	3.12551e-276	SMG Goblet	PHB
SMG Goblet # BARX2	2.46771e-279	0.981081	0.998	0.283	5.52767e-276	SMG Goblet	BARX2
SMG Goblet # LTF	2.39244e-278	1.04717	1	0.285	5.35906e-275	SMG Goblet	LTF
SMG Goblet # ELF5	4.1599e-276	0.718186	1	0.31	9.31817e-273	SMG Goblet	ELF5
SMG Goblet # CRYM	2.32911e-265	0.806109	1	0.345	5.2172e-262	SMG Goblet	CRYM
SMG Goblet # CTNNBIP1	1.00088e-264	0.542709	0.99	0.513	2.24196e-261	SMG Goblet	CTNNBIP1
SMG Goblet # FOXA3	1.92642e-261	0.821683	0.998	0.304	4.31518e-258	SMG Goblet	FOXA3
SMG Goblet # UBB	1.38398e-189	0.581529	0.905	0.498	3.10012e-186	SMG Goblet	UBB
Smooth muscle # ABRA	1.80358e-168	4.3684	1	0.357	4.04003e-165	Smooth muscle	ABRA
Smooth muscle # HSPB7	1.81404e-168	5.65074	1	0.323	4.06344e-165	Smooth muscle	HSPB7
Smooth muscle # NDN	1.84718e-168	2.60241	1	0.38	4.13769e-165	Smooth muscle	NDN
Smooth muscle # ACTB	1.86966e-168	2.39478	1	0.438	4.18804e-165	Smooth muscle	ACTB
Smooth muscle # TGFB1I1	1.90837e-168	5.55803	1	0.322	4.27474e-165	Smooth muscle	TGFB1I1
Smooth muscle # FLNA	1.90852e-168	4.6196	1	0.341	4.27508e-165	Smooth muscle	FLNA
Smooth muscle # RBPMS	1.92461e-168	2.73035	1	0.4	4.31114e-165	Smooth muscle	RBPMS
Smooth muscle # HIF3A	1.97493e-168	1.873	1	0.411	4.42385e-165	Smooth muscle	HIF3A
Smooth muscle # HOXA4	1.97889e-168	2.83579	1	0.381	4.43272e-165	Smooth muscle	HOXA4
Smooth muscle # PRMT2	2.16938e-168	1.17676	1	0.416	4.85941e-165	Smooth muscle	PRMT2
Smooth muscle # BLZF1	2.35575e-168	1.38767	1	0.394	5.27688e-165	Smooth muscle	BLZF1
Smooth muscle # ZBTB17	2.36994e-168	1.79392	1	0.396	5.30868e-165	Smooth muscle	ZBTB17
Smooth muscle # IL31RA	2.49737e-168	2.03474	1	0.407	5.59412e-165	Smooth muscle	IL31RA
Smooth muscle # TCEAL1	2.90224e-168	3.80952	1	0.369	6.50103e-165	Smooth muscle	TCEAL1
Smooth muscle # PBXIP1	2.96527e-168	1.34877	1	0.405	6.6422e-165	Smooth muscle	PBXIP1
Smooth muscle # ROR1	3.21149e-168	1.31591	1	0.4	7.19374e-165	Smooth muscle	ROR1
Smooth muscle # SOX3	5.34587e-168	2.16931	1	0.391	1.19748e-164	Smooth muscle	SOX3
Smooth muscle # DUXA	5.93097e-168	3.32745	1	0.379	1.32854e-164	Smooth muscle	DUXA
Smooth muscle # DUSP26	8.24817e-168	2.49987	1	0.371	1.84759e-164	Smooth muscle	DUSP26
Smooth muscle # ARID5A	1.12577e-167	2.3488	1	0.361	2.52172e-164	Smooth muscle	ARID5A
Smooth muscle # ZNF256	1.63298e-167	0.910216	1	0.415	3.65787e-164	Smooth muscle	ZNF256
Smooth muscle # ZNF239	1.90607e-167	0.914418	1	0.411	4.2696e-164	Smooth muscle	ZNF239
Smooth muscle # CRTC3	2.87538e-167	0.917296	1	0.396	6.44086e-164	Smooth muscle	CRTC3
Smooth muscle # ZNF202	4.86711e-167	0.960826	1	0.43	1.09023e-163	Smooth muscle	ZNF202
Smooth muscle # ZZZ3	4.94009e-167	0.605859	1	0.433	1.10658e-163	Smooth muscle	ZZZ3
Smooth muscle # ZNF438	2.26788e-165	0.66924	1	0.41	5.08004e-162	Smooth muscle	ZNF438
Smooth muscle # PHAX	7.42041e-165	0.614105	1	0.43	1.66217e-161	Smooth muscle	PHAX
Smooth muscle # AEBP1	7.87847e-165	2.39961	1	0.294	1.76478e-161	Smooth muscle	AEBP1
Smooth muscle # PRDM6	1.02066e-164	2.01708	1	0.32	2.28627e-161	Smooth muscle	PRDM6
Smooth muscle # FOXF1	5.96437e-163	1.18902	1	0.332	1.33602e-159	Smooth muscle	FOXF1
Smooth muscle # ZNF155	5.76169e-162	0.704999	1	0.424	1.29062e-158	Smooth muscle	ZNF155
Smooth muscle # HOXA6	7.83363e-161	0.802394	1	0.366	1.75473e-157	Smooth muscle	HOXA6
Smooth muscle # GAS6	8.02097e-161	1.34137	1	0.373	1.7967e-157	Smooth muscle	GAS6
Smooth muscle # HOXB6	6.37938e-159	0.743622	1	0.375	1.42898e-155	Smooth muscle	HOXB6
Smooth muscle # ZBTB16	3.09563e-158	0.686383	0.996	0.401	6.9342e-155	Smooth muscle	ZBTB16
Smooth muscle # TCF21	4.38251e-158	1.06566	1	0.296	9.81682e-155	Smooth muscle	TCF21
Smooth muscle # HINFP	2.17117e-157	0.694554	0.992	0.422	4.86343e-154	Smooth muscle	HINFP
Smooth muscle # EBF2	4.95212e-157	0.92205	0.992	0.353	1.10927e-153	Smooth muscle	EBF2
Smooth muscle # DACT1	5.91076e-157	0.613232	1	0.402	1.32401e-153	Smooth muscle	DACT1
Smooth muscle # PPAP2B	2.37814e-156	0.85588	0.996	0.299	5.32703e-153	Smooth muscle	PPAP2B
Smooth muscle # ZNF549	5.88303e-156	0.5912	1	0.407	1.3178e-152	Smooth muscle	ZNF549
Smooth muscle # ZNF322	1.26717e-155	0.515189	1	0.428	2.83847e-152	Smooth muscle	ZNF322
Smooth muscle # NFATC1	1.55701e-155	0.560751	0.996	0.43	3.4877e-152	Smooth muscle	NFATC1
Smooth muscle # HIF1A	2.65611e-155	0.578404	1	0.4	5.94968e-152	Smooth muscle	HIF1A
Smooth muscle # SFRP4	1.33245e-154	0.590162	0.996	0.319	2.98469e-151	Smooth muscle	SFRP4
Smooth muscle # TCEAL7	7.48658e-153	0.563805	1	0.374	1.67699e-149	Smooth muscle	TCEAL7
Smooth muscle # HOXA5	6.61937e-152	0.961776	0.992	0.366	1.48274e-148	Smooth muscle	HOXA5
Smooth muscle # OSR2	1.71265e-151	1.36605	0.996	0.326	3.83634e-148	Smooth muscle	OSR2
Smooth muscle # ZEB1	1.05987e-150	0.677687	0.996	0.323	2.37411e-147	Smooth muscle	ZEB1
Smooth muscle # PKNOX1	3.92061e-149	0.82441	0.98	0.403	8.78216e-146	Smooth muscle	PKNOX1
Smooth muscle # ZNF71	8.3701e-148	0.540457	0.984	0.424	1.8749e-144	Smooth muscle	ZNF71
Smooth muscle # WFS1	2.43623e-145	0.511919	0.992	0.41	5.45715e-142	Smooth muscle	WFS1
Smooth muscle # OSR1	2.69399e-145	0.907217	0.988	0.354	6.03453e-142	Smooth muscle	OSR1
Smooth muscle # CAV1	1.55208e-144	0.900959	1	0.289	3.47666e-141	Smooth muscle	CAV1
Smooth muscle # TERF2IP	2.05048e-144	0.50267	0.992	0.4	4.59307e-141	Smooth muscle	TERF2IP
Smooth muscle # GLI1	3.47062e-144	0.861447	0.973	0.333	7.77419e-141	Smooth muscle	GLI1
Smooth muscle # GSX2	4.14687e-143	1.97901	0.977	0.396	9.28899e-140	Smooth muscle	GSX2
Smooth muscle # RPTOR	1.80008e-142	0.526103	0.977	0.425	4.03218e-139	Smooth muscle	RPTOR
Smooth muscle # GPX3	1.37132e-140	0.702256	0.996	0.367	3.07176e-137	Smooth muscle	GPX3
Smooth muscle # HOXA7	4.53964e-138	0.544524	0.988	0.386	1.01688e-134	Smooth muscle	HOXA7
Smooth muscle # PTGIS	1.46765e-137	0.942542	0.965	0.328	3.28754e-134	Smooth muscle	PTGIS
Smooth muscle # UBA2	3.63194e-136	0.63151	0.957	0.419	8.13554e-133	Smooth muscle	UBA2
Smooth muscle # LHX4	7.97346e-133	0.660167	0.941	0.364	1.78605e-129	Smooth muscle	LHX4
Smooth muscle # NR2F1	8.41215e-132	0.705305	0.957	0.31	1.88432e-128	Smooth muscle	NR2F1
Smooth muscle # PKD2	6.59741e-130	0.625477	0.949	0.42	1.47782e-126	Smooth muscle	PKD2
Smooth muscle # CTCFL	1.09663e-127	0.541486	0.961	0.395	2.45645e-124	Smooth muscle	CTCFL
Smooth muscle # DLX1	5.63501e-127	0.650998	0.938	0.335	1.26224e-123	Smooth muscle	DLX1
Smooth muscle # CDK7	3.37442e-125	0.533801	0.934	0.4	7.5587e-122	Smooth muscle	CDK7
Smooth muscle # GREM1	1.23555e-120	0.764041	0.938	0.371	2.76763e-117	Smooth muscle	GREM1
Smooth muscle # RCAN1	1.47987e-117	0.644844	0.934	0.41	3.31491e-114	Smooth muscle	RCAN1
Smooth muscle # SHOX2	2.40295e-113	0.739247	0.922	0.368	5.3826e-110	Smooth muscle	SHOX2
Smooth muscle # FZD1	2.43894e-105	0.617302	0.906	0.352	5.46322e-102	Smooth muscle	FZD1
Smooth muscle # TCF12	9.86468e-93	0.599025	0.875	0.428	2.20969e-89	Smooth muscle	TCF12
Suprabasal # CCND1	0	0.517899	0.971	0.434	0	Suprabasal	CCND1
Suprabasal # C1QBP	0	0.517286	0.937	0.437	0	Suprabasal	C1QBP
Suprabasal N # S100A8	0	1.1537	0.956	0.367	0	Suprabasal N	S100A8
Suprabasal N # S100A9	0	0.965492	0.989	0.369	0	Suprabasal N	S100A9
Suprabasal N # TICAM1	0	0.933294	0.624	0.374	0	Suprabasal N	TICAM1
Suprabasal N # FAM129B	0	0.847173	0.791	0.369	0	Suprabasal N	FAM129B
Suprabasal N # JUP	0	0.811128	0.933	0.455	0	Suprabasal N	JUP
Suprabasal N # PYCARD	0	0.748166	0.954	0.45	0	Suprabasal N	PYCARD
Suprabasal N # PITX1	0	0.65989	0.75	0.36	0	Suprabasal N	PITX1
Suprabasal N # TRIM29	0	0.647347	0.93	0.432	0	Suprabasal N	TRIM29
Suprabasal N # CERS3	0	0.643801	0.903	0.387	0	Suprabasal N	CERS3
Suprabasal N # UBE2L3	0	0.621539	0.929	0.452	0	Suprabasal N	UBE2L3
Suprabasal N # SOX7	0	0.584089	0.91	0.419	0	Suprabasal N	SOX7
Suprabasal N # ID1	0	0.568037	0.987	0.467	0	Suprabasal N	ID1
Suprabasal N # SGK1	0	0.53372	0.926	0.324	0	Suprabasal N	SGK1
Suprabasal N # RBX1	0	0.531317	0.913	0.468	0	Suprabasal N	RBX1
Suprabasal N # HMGA1	0	0.519791	0.905	0.474	0	Suprabasal N	HMGA1
Suprabasal N # BMP7	0	0.505589	0.904	0.425	0	Suprabasal N	BMP7
Suprabasal N # PTTG1	2.92045e-290	0.709673	0.626	0.439	6.54182e-287	Suprabasal N	PTTG1
Suprabasal N # CITED2	1.55259e-250	1.03816	0.611	0.408	3.47781e-247	Suprabasal N	CITED2
Suprabasal N # MXD1	2.85804e-179	0.849532	0.562	0.383	6.40202e-176	Suprabasal N	MXD1
Suprabasal N # PHF19	1.23528e-156	0.691312	0.484	0.301	2.76703e-153	Suprabasal N	PHF19
Suprabasal N # CENPF	6.17416e-61	1.01168	0.444	0.332	1.38301e-57	Suprabasal N	CENPF
Suprabasal N # OIP5	1.07877e-31	0.560357	0.425	0.341	2.41644e-28	Suprabasal N	OIP5
Suprabasal N # PAX9	6.06226e-27	0.580715	0.376	0.434	1.35795e-23	Suprabasal N	PAX9
Suprabasal N # ARID5B	7.72267e-10	0.507935	0.468	0.424	1.72988e-06	Suprabasal N	ARID5B

## Sheet: E6b Regulatory unit top genes
[From a publised resource (PMID: 32726565) SUPPLEMENTARY TABLE E6b: Regulatory unit top genes]
TOB2	NACA	UBB	S100A9	S100A8	ZNF90	CTNNB1	LTF	CD3D	NPM1	XBP1	UBC	BEX1	KLF5	ID1	SUMO2	IFI27	ID3	YBX1	CREB3L4	TMSB4X	PHB	MUC1	HMGN3	CHCHD2	CLU	CRYM	TFCP2L1	SRI	ANXA4	FLNA	SFRP4	AGER	CREB3L1	SPI1	STAT1	PFDN5	ELF3	ACTB	PRDX2	TP63	NUPR1	ASCL3	HSP90B1	PYCARD	EPAS1	TSC22D1	EDF1	PTMA	RGCC
AC007228.9	EEF1A1	UBBP4	S100A8	S100A9	NBEAL1	C1orf56	AZGP1	CCL5	LDHB	CXCL17	ITM2B	BEX2	TACSTD2	ID3	RP1-241P17.4	HLA-B	ID1	EEF1A1	BPIFB2	TMSB10	LYZ	LYPD2	GSTP1	SERF2	FOLR1	TSPAN8	EPAS1	GSTP1	RGS13	TAGLN	DCN	RTKN2	MUC5AC	CTSD	PSMB9	COMMD6	MALAT1	PFN1	CD9	MIR205HG	MUC5B	CLCNKB	HSPA5	TSPO	TFCP2L1	MIR205HG	NACA	NPM1	STATH
ZNF396	EEF2	TMEM59	CSTA	CSTA	RPS17L	HNRNPH1	PRR4	PTPRCAP	EIF3E	FAM46C	CD9	GRP	PERP	ADIRF	H3F3A	HLA-A	ID4	NACA	MUC5B	FTH1	LTF	RDH10	CYP4B1	SEC61G	MIA	CYB5A	SORD	CYP4B1	LRMP	ACTA2	FBLN1	CAV1	VSIG2	LAPTM5	PARP14	TOMM7	MUC1	MYL12A	SLC25A5	KRT15	CTSD	SCNN1B	FKBP11	HSPB1	ADAM28	NPM1	TPT1	H3F3B	PIP
AC093702.1	GNB2L1	NUCB2	HSPB1	HSPB1	TIPIN	CDC42SE1	PHB	CD3E	HNRNPA1	SEC62	ANXA2	ASCL1	AQP3	TPD52L1	H3F3B	B2M	IFITM1	PABPC1	HMGCS2	OAZ1	SSR4	PSCA	SRI	NDUFA4	RARRES1	KLK11	HSD11B2	HMGN3	ADH6	MYL9	IGFBP6	AQP4	XBP1	C1QA	IFI27	EEF1A1	LGALS3	MYL9	TPI1	DST	PSAP	CLCNKA	PPIB	FABP5	CA12	SERPINF1	PPDPF	HMGB1	ODAM
ANKK1	GLTSCR2	CALM2	SPINK5	SPINK5	NACA2	B4GALT1	SSR4	IL32	GNB2L1	C3	EPHX1	PCSK1N	PKM	ID4	PTMA	PSMB9	ADIRF	FTL	NKX3-1	MIR205HG	S100A1	MTRNR2L8	PRDX5	UQCRQ	C3	C16orf89	CA12	EPHX1	SH2D6	TPM2	TIMP3	CLDN18	SLC9A3R2	PSAP	APOL6	ATP5G2	TACSTD2	CFL1	ATP5C1	DLK2	LAPTM5	FOXI1	PDIA3	S100A11	BTG1	KRT15	EEF1A1	IFITM3	MATK
TUBG2	SLC25A6	PFDN5	S100A11	MTRNR2L1	CTD-2090I13.1	PTPRS	LYZ	CD2	BTF3	TSPAN8	LGALS3BP	NEB	PTPN13	ID2	CCNI	HLA-C	CCL14	FTH1	RABAC1	FTL	APIP	MUC4	CHST9	H3F3A	CYP4B1	MAGED2	RBP1	AGR3	HOTAIRM1	CNN1	PI16	TNNC1	GOLM1	CYBA	HLA-B	EEF1D	ALDH1A1	ACTA2	KRT18	BCAM	PFDN5	STAP1	MZB1	PRDX1	PRSS23	BCAM	COX4I1	CIRBP	ZG16B
RP11-480G7.1	TPT1	CD63	CTSD	CLIC3	RPSAP58	RP11-538P18.2	STATH	LCK	EIF4A2	TMEM59	MYL12B	PHGR1	ADH7	JUNB	EEF1A1	BST2	ID2	PFDN5	ANG	YBX1	AZGP1	S100P	EPHX1	FXYD3	LXN	CTSC	KLF5	C2orf40	AVIL	TPM1	C1R	EMP2	PRSS23	CD74	IRF1	UBB	KLF5	ACTG1	LDHB	SNAI2	TIMP2	CFTR	PDIA4	CSRP2	F3	LDHB	SEC61G	SUMO2	C6orf58
SIGLEC11	EEF1B2	MGST3	CTSB	S100A11	COX6A1P2	PAQR7	DMBT1	CD3G	EEF2	CST3	HLA-A	SEC11C	GLUL	CSRP2	SUMO1	HLA-G	EGFL7	OST4	CGREF1	ACTB	SELM	CEACAM6	H3F3B	PPDPF	CFI	SELENBP1	TSHZ2	DEGS2	BMX	PDLIM7	MGP	COL4A3	PKIB	AIF1	TAP1	UQCRB	CLDN7	FLNA	UQCRC1	SMC2	CTSZ	BSND	PRDX4	TXN	DDIT4	H3F3B	ALKBH7	DUT	GJC3
AC006994.2	GAPDH	CD59	SPRR3	DBI	MTRNR2L3	CTC-425F1.4	GJC3	GZMA	SLC25A5	AZGP1	LAPTM4A	SCG3	MPZL2	S100A4	GABARAPL2	PSME2	SOX18	GAPDH	TSPAN8	HLA-DMA	SLC12A2	MACC1	CYB5A	SEC61B	LAPTM4A	MUC5B	PBX1	PRDX5	PBXIP1	ACTB	LUM	GGTLC1	SLC31A1	SLC11A1	WARS	NACA	S100A6	MYL6	MGST1	SPRY1	FTH1	GPR116	PDIA6	PSMA7	SORD	FLRT3	HINT1	NCL	SLC25A37
C11orf68	PABPC1	EPCAM	DEFB1	CALML3	AC005540.3	WTAP	XBP1	CORO1A	TSC22D1	FAM3D	ATP5B	SYT1	EPAS1	LY6D	BRK1	PSMB8	NPDC1	EEF2	XBP1	ATP5E	PHLDA1	C3	SCPEP1	COX8A	EPHX1	BPIFB2	TPD52L1	MS4A8	C11orf53	ACTG2	GSN	SFTA1P	SPDEF	LST1	SAMD9L	GPX4	PRDX1	COTL1	TMEM59	SERPINF1	BPIFB2	RARRES2	FKBP2	RBP1	ARL4D	FMO2	TOMM7	HNRNPDL	FGF12
SERPINB13	UQCRB	GSTP1	ID1	COX6A1P2	RP11-302B13.5	TRA2A	TCN1	CD8A	KRT15	TMED2	KRT18	SCG2	OAT	DUSP23	VAPA	HLA-F	DARC	EIF1	KLK11	ARHGDIB	STATH	CP	TSTD1	TPT1	ITM2B	CYP2J2	SIX3	DYNLL1	CD9	CSRP1	PLAC9	SFTA3	CYP2F1	CTSZ	UBE2L6	SERF2	GSTP1	LDHA	NDUFA4	TPRG1	C1QA	ATP6V1G3	RPN2	ATP5G3	TPT1	SEMA5A	UQCRQ	EID1	IGSF6
WDR55	ZFAS1	UBC	PDZK1IP1	DEFB1	MTRNR2L6	INSR	SLC12A2	CXCR6	RSL1D1	TSPAN13	LDHB	SCGN	ALDH3A1	IFITM3	C11orf58	HLA-E	ITGA6	SLC25A6	CLDN22	CD74	GNAS	KRT7	CALM2	POLR2L	EFEMP1	CXCL17	MEIS1	ATPIF1	HEPACAM2	PPP1R14A	AEBP1	CLIC5	TSPAN13	TMSB4X	PARP9	TCEB2	MDK	TPM1	NDUFB11	TNC	CD81	CTB-27N1.1	SPCS2	FAM162A	CHCHD10	SLITRK6	FXYD3	HNRNPA1	LRRC26
ANXA4	EIF3K	SKP1	VAMP8	CALML5	RP11-835E18.5	APOBEC3C	SELM	AC092580.4	IMPDH2	KIAA1324	MDH1	IGFBP5	ALDH1A1	TNFRSF18	MORF4L1	IFITM3	TMEM204	EEF1B2	KDELR3	SERF2	PRR4	SORD	SOD1	COX7C	SCARA3	XBP1	LINC00969	SOD1	TMEM182	DES	TNXB	SFTA2	RP11-294O2.2	AMICA1	B2M	NUPR1	CP	HLA-DRA	SPCS2	SULT1E1	GPNMB	TMEM61	TNFRSF17	ARPC3	TSHZ2	GLUL	OST4	MYL12A	TMEM59
ZNF853	ATP5G2	SEC62	S100A4	FABP5	ATXN8OS	MDM4	LRRC26	TRAF3IP3	GAPDH	FOLR1	XRCC6	SUCNR1	LMO7	S100A16	PABPC1	PRDX1	AQP1	RBM3	CBR3	NUPR1	AC078941.1	GOLM1	SRGAP3	COX6B1	CD59	FAM3D	FUT2	CALM2	UPK1B	NEXN	MFAP5	SUSD2	BPIFB2	ITGB2	GBP4	NDUFA4	SAT1	ITM2B	TECR	TSC22D1	SCD	DMRT2	CD27	ITM2B	KLF5	SDHD	NDUFB11	TUBB	PTPRE
CTD-2619J13.23	CIRBP	SERPINB6	TMEM40	KRT4	CASK	ATP1B1	FOLR1	CD7	C6orf48	LRRC26	ATP5A1	CPE	KRT8	PHLDA2	SRP9	STAT1	SOX17	HNRNPA1	AZGP1	TYROBP	LPO	VSIG2	IGFBP2	COX7A2	ATP6V1B1	SEC62	MPV17L	GSTA2	IL10	MYH11	FGF7	NKX2-1	CAPN8	HLA-DRB1	TYMP	PEBP1	ANXA11	TAGLN	ATP5F1	FLRT3	LRP1	CLNK	ITM2B	DBI	MALAT1	ADH7	ATP5L	PABPC1	CD59
RP11-111M22.2	EEF1D	NANS	FABP5	LYPD3	GPR85	GIGYF1	KCNN4	SIT1	MIR205HG	PDIA3	CD63	SCG5	PSCA	ITGA6	SDHC	IFITM1	CCDC85B	TMSB4X	SEC62	NPC2	NDRG2	F3	C20orf85	COX6C	SLC4A11	PKIB	RNF152	TSTD1	B3GALT2	CTSD	COL6A3	SLC1A1	S100P	PNPLA6	APOL1	EEF1B2	MTRNR2L8	ANXA2	ATP5A1	NPPC	MARCO	HEPACAM2	CD63	BLVRB	FAM107A	KRT5	ATP5D	2007-09-01	SLC31A2
CTD-3012A18.1	BTF3	SSR4	CLIC3	SPRR3	MTRNR2L2	RASGEF1B	PPP1R1B	KLRB1	HSP90AB1	C16orf89	PKM	NRXN1	IGFBP3	CLEC2B	ATP6V1G1	LAP3	VWF	PFN1	GSTM3	MYL6	NDUFA4	ASS1	POU2AF1	USMG5	DARC	HMGCS2	FAM107A	CYB5A	BTC	MYLK	DKK3	PEBP4	STARD10	MARCO	HLA-C	SERP1	C19orf33	HLA-DRB1	KRTCAP3	KRT5	GRN	ATP6V1A	DERL3	DAPL1	MKL2	CCND1	SLC25A6	MORF4L1	MFI2
GLB1L2	COX4I1	CYBA	DBI	NMU	RP11-304L19.5	GOLIM4	PHLDA1	CD8B	NACA	SLC4A4	MYL12A	HOXB5	PRDX1	HSPB1	UBE2D3	IFI16	SPARCL1	PTMA	GOLM1	CARD16	DMBT1	HLA-C	DYNLRB2	NDUFB7	TMEM59	CYP2F1	GSTK1	CIB1	EIF4A2	PSAP	C1S	NDNF	CXCL17	HLA-DPB1	GBP1	NDUFB2	PLAC8	ARHGDIB	MDH1	HSPA2	TMSB4X	ATP6V1C2	CRELD2	COMT	CCDC57	ZFYVE21	COX7C	HELLS	MCFD2
PCIF1	NPM1	LGALS3BP	KRT4	CAPNS2	PABPC3	FAM211A	S100A1	BCL11B	SLC25A6	SELM	KRT8	CELF4	MAOA	PROM2	C19orf43	PSMB10	IFITM3	PPDPF	TIMP1	C1orf162	PART1	RAB37	DNPH1	COX6A1	KRT7	KRT18	C8orf4	CAPSL	HCK	SMTN	PODN	EPB41L5	FAM3D	CAPG	RNF213	OST4	PSCA	CAP1	PSMB1	LAMB3	CFD	ATP6V1B1	SSR4	CD9	ZFP36L1	TP63	SERP1	ACTG1	PART1
ING1	EIF3H	PRDX4	PERP	CTSD	SNHG8	RP11-294J22.6	RNASE1	TBC1D10C	EIF3D	SSR4	SCPEP1	MIAT	NFE2L2	MALL	EIF1B	RARRES3	GPR146	ATP5E	ENTPD8	NOP10	LRRC26	CLDN7	CRNDE	NDUFS5	GLYATL2	HLA-G	SORL1	SERPINB6	CHAD	ILK	PDGFRL	UPK3B	SEC62	ACP5	HLA-A	GNB2L1	CLDN4	TMSB4X	PPA2	TSLP	APOC1	PDE1C	SDF2L1	CALML3	PTN	NOB1	NDUFB10	HNRNPA0	SLC14A1
ANKRD18A	RPSAP58	TMEM66	TSPO	PYCARD	MTRNR2L13	MSR1	CCL28	GZMM	BCAM	TGM2	SLC3A2	FAM105A	ALDH3A2	PIM3	UBE2N	GUK1	FKBP1A	COMMD6	FKBP11	GPX1	PPP1R1B	AES	ALOX15	COX5B	GMDS	VSIG2	ASRGL1	UBB	GRK5	SOD3	FBLN2	NCKAP5	FOXA3	HLA-DPA1	TNFSF10	POLR2L	MUC4	ARPC2	ATP5B	PTPRZ1	NKX3-1	DGKI	MANF	PSMB3	PCP4L1	CH25H	NDUFS5	BTF3	RAB20
PALM2	EIF3L	AZGP1	PYCARD	PDZK1IP1	MTRNR2L11	PPP3CA	ZG16B	RP11-94L15.2	PABPC1	PART1	TECR	RHBDL1	ATP1A1	S100A9	NFE2L2	ALDH3A1	RAMP2	ARPC1B	FAM3B	ARPC1B	TESC	RRBP1	TUSC3	UQCR10	PDLIM1	CREB3L1	HOMER2	RPA3	SPTSSB	FHL1	LTBP4	JPH1	MLPH	GRN	HLA-E	ATP5E	RARRES3	ARL6IP5	ATP5O	VSNL1	GM2A	PPP1R12B	CALR	PSME2	PTMS	BTG2	GLTSCR2	ZFP36L2	SIX3-AS1
FAM172A	UQCRH	DAD1	PRDX1	RAET1G	SPRY1	CDC42	NDRG2	LAT	SNHG8	GALNT6	HSP90AB1	RAB3B	STAP2	SLC48A1	CIRBP	ZNF90	STATH	GPX4	CST3	CFL1	DLGAP1-AS5	ELF3	NUDT14	ATP5L	HSP90AB1	TMEM205	APLP2	LGALS3	BIK	TGFB1I1	CTSK	SLC39A8	ALPL	GSTO1	LAP3	NAP1L1	H3F3A	ACTR3	GAPDH	KAL1	GNAS	CEL	ITM2C	KRT8	HLF	NFKBIA	EEF1B2	GAPDH	PHLDA1
RP11-406H23.2	COMMD6	NDUFA1	TYMP	EMP2	ZNF525	RIN2	APIP	FYN	ATP5A1	SERP1	MAGED2	LY6H	ELF3	IFITM1	ERH	MDK	OLFM1	CHCHD10	MAGED2	LITAF	XBP1	NEAT1	HSBP1	COX5A	UBC	TM7SF2	SGK1	HSPA8	PLCG2	CRYAB	MMP2	NTM	CDC42EP5	HLA-DQB1	DTX3L	NDUFA3	LMO7	S100A10	LAPTM4A	SEMA5A	ACP5	ATP6V0B	RPN1	CLEC2B	IL33	SPRY1	FAM3B	MYL12B	SLC39A8
SNCAIP	C6orf48	CST3	PI3	GDPD3	C6orf48	RQCD1	SEC11C	GPR171	SERPINF1	CLDN10	BCAP31	IGSF8	ZFP36L1	PTN	HMGN1	CRYM	LPAR6	NPC2	FGGY	SH3BGRL	EEF1D	PLXNB2	CAPS	LGALS3	IFITM3	SDR16C5	TPT1	AK1	CCDC109B	ACTN1	DPT	VEPH1	TSPAN8	FTH1	APOL2	EIF3E	TSPAN1	ILK	NDUFA9	AJUBA	TFRC	ATP6V0A4	LMAN1	MYL12A	F2R	PABPC1	NDUFB7	MGST1	SDF2L1
WNT9A	ZNF90	ACAT1	EIF6	TMEM40	MTRNR2L1	PER2	LPO	RGL4	PTMA	TCEA3	ATP5F1	CHGB	PRSS23	TM4SF1	COMMD6	TYMP	CSRP2	TMA7	TCEA3	TXNIP	SEC11C	ATP1B1	TMEM190	TMA7	FMOD	CTD-2531D15.4	RIC3	SKP1	MGST1	SMOC2	HTRA3	SPOCK2	CTD-2135D7.5	CYP27A1	BTN3A2	ERP29	AES	CAPZB	PRMT1	PDPN	FTL	IGF1	RABAC1	HN1	ATP7B	SLC1A5	APRT	DEK	SSR4
ZEB1	EPB41L4A-AS1	HSPA8	GDPD3	S100A12	MT1X	SUMF2	HSD17B2	RP11-347P5.1	UBC	CREB3L4	PSME1	SPON2	C19orf33	AQP5	CNBP	POMP	COX7A1	AP2M1	NPDC1	AC009501.4	TCN1	MDK	CCDC11	TCEB2	S100B	TMEM45A	AES	HSPB11	ANXA1	LAPTM5	GPC3	MBIP	SMIM14	TYMP	GBP3	MYEOV2	ALCAM	MYLK	CYC1	SNCA	GPX3	GABRB2	ERP44	COX6A1P2	POR	PTPRZ1	COX5B	TSC22D1	TCN1
CTB-33G10.11	COX7C	CYP4B1	LYPD3	LGALS7B	HNRNPA1L2	SET	GNAS	ACAP1	EEF1A1	MUC5B	MGST1	UCHL1	NET1	VAMP5	SYF2	S100A6	SELP	SERF2	TSPAN13	SERPINF1	GJC3	S100A4	ATPIF1	COX7B	ANXA3	MSLN	GDE1	DYNLRB2	FXYD6	KCNMB1	SFRP2	C1orf198	GALE	LRP1	EPSTI1	GLTSCR2	SPINT2	ACTN1	GSTP1	WNT10A	GCHFR	PTGER3	C1GALT1C1	PSMA4	ASRGL1	HSPA2	NDUFA11	RBMX	SEC11C
EPHX2	FBL	MAGED2	MUC5AC	C9orf169	CCND1	TSPYL1	CA2	PTPN7	EIF3L	SPCS2	EIF4A1	HOXB4	ANXA1	FXYD3	PSMA1	ISG20	KLF2	ALDOA	PRDX4	BEST1	ZG16B	HLA-B	PLAC8	GPX4	DDRGK1	NTHL1	BHLHE40	CETN2	ESPN	CTSZ	COL6A1	ITLN2	CD55	MSN	HLA-F	PHPT1	PRSS23	CD74	KRT8	SLC1A5	SLC11A1	BCL2	IGLL5	POLR2G	ZNF703	TSLP	ATP5G2	NACA	TESC
SEC14L4	EIF3F	PARK7	TCEB2	CRNN	DAPL1	RP11-458N5.1	PIP	TMIGD2	CIRBP	FXYD3	ANXA1	HOXB2	AES	AQP3	PCBP2	LAMTOR5	FAM13C	SNX3	GALNT6	CST3	PKDCC	ALCAM	WBSCR27	NDUFB2	APP	RABAC1	OTX1	MYL12B	CCDC129	PRKCDBP	MFAP4	AC008268.1	TCEA3	GPNMB	WDFY1	LAMTOR4	VMP1	PDLIM7	MDH2	ADH7	GGA2	ANK2	MEI1	AP2S1	LMO4	DLK2	FKBP2	SDHD	UBB
UBE2E1-AS1	SLC25A3	ANG	MTRNR2L8	S100A16	MTRNR2L12	CBX6	BARX2	KLRD1	SNCA	FKBP2	TALDO1	FOXA2	S100A14	C8orf4	MYL12B	IFI44L	ADM5	ARPC2	C1orf64	KRT15	HTRA1	S100A6	AKAP9	ATP5I	TF	STEAP1	MEIS2	CYSTM1	GSN	CALD1	PMP22	RP11-27M24.1	HES4	ACTB	XRN1	TMEM258	GPR110	CNN1	ATP5G1	NTF3	KLHDC8B	FAM131C	EPCAM	ARPC2	MPV17L	SNX31	POLR2L	VAMP2	DLX5
TBX1	HNRNPA1	HSP90AB1	ATP1B3	TSPO	PTPRZ1	B3GNT7	DHRS7	CD48	PLP2	OST4	TACSTD2	KCNH6	F3	ETS2	HIGD2A	EIF1AY	HSPG2	LDHA	GJB1	HLA-E	RNASE1	CD55	LRIG1	ATP5E	CERS4	FAM46C	HLA-C	PSMB5	FAM150A	PDLIM3	CFH	SLC6A4	GALNT7	GRINA	KLHDC7B	NDUFA1	SELENBP1	ANXA1	SKP1	PLP2	CTSS	SCN9A	HLA-DOB	PSMB1	NFIA	C6orf48	COPE	ARL4A	TMEM66
FAM181A	EIF4B	LRPAP1	NMU	PERP	ITGA2	GRHL2	MIA	ZAP70	CD9	TMEM45A	UQCRC1	MAOB	S100A16	SDC1	N4BP2L2	TMSB10	CYYR1	PTMS	SELM	MS4A7	PYCR1	CEACAM5	LMO3	VAMP8	MED24	CLDN22	F3	LINC01171	IL17RB	MIR145	SCN7A	WFS1	CRYM	CFD	STAT2	NDUFB1	ASS1	KRT8	PDHA1	RASSF6	HLA-DMA	RCAN2	LMAN2	ATP1B3	PERP	SNCA	COX6B1	STMN1	CLDN10
CENPO	EIF3E	NDUFA13	TMSB10	LY6G6C	NCL	RIT1	PRB3	CD6	NBEAL1	HERPUD1	UBB	ESPL1	FAM84A	SYT8	ISCU	TAP1	SCARF1	GLTSCR2	KAZALD1	HLA-DRA	PDCD4	TC2N	PRDX3	GNG5	CHST9	INSR	RP11-485G4.2	PLAC8	TAS1R3	SYNPO2	MXRA8	RNASE1	CPD	TGFB1	SMCHD1	SLC25A6	PRR15	DES	NGFRAP1	SPOCK3	GRINA	CDA	HERPUD1	MYL6	HPGD	LAYN	NDUFB4	RANBP1	MIR205HG
RP11-510J16.5	TOMM7	LMAN2	LY6D	EIF6	DRAXIN	BCL10	HTRA1	ID2	KRT5	MARCKSL1	CBR1	ELAVL4	RAC1	EPHB4	EID1	IDO1	CBR3	SH3BGRL	FOXA3	BRI3	ETV1	S100A16	DMKN	JTB	ABHD14A	FMO5	MUC1	WBSCR22	PLCB2	SLC11A1	TCF21	KAL1	TM9SF3	TYROBP	SLFN5	PARK7	LINC00969	BCHE	PRDX4	ICAM4	TYROBP	SIRT2	SEC11C	EIF3K	CAPN13	CIRBP	PABPC1	PPIA	CA2
B3GNT1	CHCHD10	CHID1	CALML3	SPRR1A	NACA	ANKRD40	PART1	RHOH	EIF2A	CYP2F1	NPM1	SMOC2	SDC1	OCIAD2	MEAF6	PARP9	AC011526.1	UQCRB	FDFT1	PFN1	TMED3	MALAT1	TNNT3	C12orf57	SHMT1	TGM2	IVNS1ABP	TSPAN19	CYB5A	MARCO	PPAP2B	SLC12A8	ST6GALNAC1	LCP1	NLRC5	EIF4B	PERP	LMNA	EPHX1	LTBP4	DNASE2	MFSD6L	TMED10	COX4I1	RCBTB1	RP11-1275H24.1	NDUFA4	CCNI	PKDCC
TAPT1-AS1	TSPO	PIP	CAPNS2	HOPX	SBF2	AFMID	AC078941.1	ITGA1	TKT	TMED10	EIF4A3	CADM2	DSP	FABP5	ITM2B	CLCA2	EMCN	TPT1	TOM1L1	TMEM230	TECPR1	LY6E	C12orf75	MYEOV2	CTNNAL1	HEY1	PSCA	TBCB	TXN	PLEKHO2	COL6A2	IRX2	CP	FLNA	CASP7	PABPC1	VAMP8	TPM2	EIF3K	LDHB	PLD3	GOLM1	LGALS3BP	GSTP1	LSAMP	PLP2	EIF1	TPI1	EIF4EBP1
WFDC3	IGBP1	PRDX2	HN1	PSMD7	RP1-241P17.4	RASSF3	TMED3	ZNF683	HSPD1	SLC12A2	RNH1	DUSP26	TSHZ2	BHLHE40	CYCS	SAA1	CAV1	NENF	DNAJC10	SDCBP	EIF4EBP1	SAT1	PHIP	TOMM7	DUSP23	TUBB2A	PAX7	TAX1BP1	ELOVL4	AC131025.8	COL1A2	LRRK2	HDLBP	HLA-DMA	BTN3A1	FTL	ZFP36L1	YWHAH	PSME1	KISS1	MS4A7	HMGB3	OSTC	CSTA	EEF1A1	LAPTM4A	NDUFS6	NFE2L2	CD200
USP2	ATP5G3	HSP90B1	C9orf169	TMPRSS11D	RP11-486L19.2	IAH1	PKDCC	CD247	IGBP1	FCGBP	LMNA	TCERG1L	MALAT1	FAM213A	GLTSCR2	BTN3A2	GNG11	UQCRH	PYCR1	APOC1	PRB3	SYTL2	ST6GALNAC2	TMEM219	PALMD	RIMS1	C9orf89	C20orf85	ATP6V1D	PDE5A	ADH1B	CDKN2B-AS1	EFCAB4A	CCDC88A	PSME2	TPT1	ST6GALNAC1	EIF4A1	DUT	PSAT1	LGALS1	SLC35F3	SIL1	COX5B	TSKU	GAS6	NDUFB9	NUCKS1	TMED10
ARSE	RP11-304L19.5	NSMCE1	KRT13	SERPINB13	AC013449.1	TMED4	PDCD4	KLRC1	GLTSCR2	NPDC1	SERPINF1	PEX5L	SGK1	MATN2	GLUL	CLDN7	HYAL2	EEF1D	SLC35A1	GLIPR2	PAIP2B	ANPEP	MTRNR2L1	SLIRP	CXCL17	CHP2	ZFP36L1	NSMCE1	AK4	VIM	TGFB3	HYAL1	DNAJC10	SAMHD1	MUC13	ATP5L	TNFSF10	SOD3	TUBA4A	BCL11A	GPX1	SCNN1G	EAF2	TPI1	PAX7	MT1X	SERF2	MIR205HG	AZGP1
USF1	SNHG8	B2M	MTRNR2L10	CST6	IFLTD1	SAMD12	C6orf58	IL2RG	ENO1	KLK11	HSPA5	CDKN2C	TNFRSF21	SOX15	COX7C	S100A13	RNASE1	GPX1	TMEM59	AXL	DHRS7	ALDH1A1	GDA	ROMO1	HLA-A	C3	ELF3	NUDT14	CPB1	PLN	LTBP2	GAS6	S100A13	CD68	PSMB8	NDUFS5	TMC5	ANXA5	NTS	COL7A1	CARD16	ITPR2	UBB	CD63	MDK	FAF1	EIF3K	ITM2B	TMEM258
CKM	ATP5O	HLA-DRB1	CLEC2B	PSMB3	OAF	RP11-138A9.2	GATM	GRAP2	ATP5B	AQP5	SKP1	CALCA	RAB25	COX6C	GPX4	LY6E	GRASP	EIF3H	RASD1	DLK2	GNG7	LYNX1	PARVA	MINOS1	SCPEP1	SLC4A4	CHKA	C1orf189	GSTP1	FILIP1L	PCOLCE	DLC1	RABAC1	NUPR1	IDO1	ERGIC3	EZR	HLA-DPA1	LGALS3BP	SNX31	CD74	FAM153B	ITGB7	AKR1A1	EGFR	RSL1D1	RPSAP58	EIF4A1	PEBP1
SMIM2-AS1	EIF3G	GJC3	RAET1G	PRSS3	ATP5EP2	APOL2	CRISP3	SCML4	PRDX2	CLCA2	PRMT1	RP11-279F6.1	TXN	ITM2B	SRP14	C16orf89	IFITM2	TSPO	PART1	SH3BGRL3	RP11-1079K10.4	RARRES3	HNRNPF	C14orf2	TMEM205	UCP2	SERINC2	TSPAN1	TPM1	MSN	SCARA5	SFTPD	MUC5B	ARPC1B	SLC6A6	MGST3	GUK1	HLA-DQA1	MT1X	PAQR7	ABCA1	KLHL23	KRTCAP2	NDUFS7	RP11-485G4.2	BEND5	EEF1D	H2AFZ	SLC2A9
LRRC8B	SNRPD2	DNAJA1	CSTB	FXYD3	MTSS1	PPP1CB	TMEM45A	FASLG	HSPA2	TCN1	TMEM59	QPCT	AKR1A1	ALDH3B2	SRSF3	DUSP23	RBP7	NPM1	CLDN10	ALOX5AP	SEC61B	PI3	Z83851.1	NDUFS6	MUC15	ATP12A	MALAT1	ANXA2	HTR3E	PTPLA	CXCL14	NPNT	KCNE3	FXYD5	TRIM69	CST3	KRT7	PPP1R14A	NDUFA12	ISLR	C1QB	SLC43A2	TMED9	RAET1G	SORL1	SEPP1	TMEM258	UBXN1	SNHG9
LGSN	COX5B	DHRS7	COX7B	PI3	GNG5P2	CHP1	RP11-1143G9.4	SKAP1	EIF3H	INSR	KRT15	ESPN	ASS1	IER2	PPDPF	AKR1C3	TSPAN7	APOC1	C1QTNF9B-AS1	HLA-DMB	CYP4X1	STEAP4	POLD2	GUK1	ECI2	TSPAN1	BTG1	CALM1	SEMA5A	CCDC3	BGN	ANXA3	BACE2	C5AR1	BST2	TMEM219	ANXA1	IFNGR1	GSTA4	PRNP	PPT1	AC012499.1	DDOST	PFN1	SETD5-AS1	EIF4A2	UQCRB	SRSF3	PRB3
CUL7	RHOC	NDUFA3	GPX1	KRT13	HIST1H1E	KCNJ2	EIF4EBP1	MIR142	AHCY	CYP2J2	PRDX1	KCND3	GLTP	ATP1B3	CLNS1A	MX1	PRCP	CCNI	HERPUD1	LSM6	DCXR	GSTK1	MORN2	SCAND1	LAMB3	TSPAN12	TRAK2	FXYD1	HSD17B11	ELN	BICC1	LIMCH1	JTB	TIMP2	IFI44L	EIF3L	PSMB9	CAPZA2	ECH1	KCNJ2	RP11-290F20.3	PSEN2	TXNDC15	ANXA2	FOXN3	MPZL2	PHPT1	HMGB3	GNAS
AC195454.1	EDF1	PSME2	AQP3	SFN	RNPC3	LRRC16A	CLDN10	2001-09-01	ESD	FKBP11	ADH5	NUP210	NDFIP2	PPFIBP1	CLTA	ITM2B	IL3RA	PNRC1	FAM3D	CAP1	CAPN12	LMO7	NSMCE1	ATP5J2	IGFBP7	CLCA2	ARRDC3	FAIM	SUCNR1	PNPLA6	CYBRD1	EVA1A	CEACAM6	HLA-DQA1	CIITA	TMEM66	TXN	ARPC5	PPA1	NTF4	CTD-2319I12.2	FAM24B	TMEM59	COX5A	ZFAS1	BTF3	ALDOA	SERBP1	U47924.27
RP11-867O8.5	HINT1	AGR3	CALML5	DSC2	MIR205HG	RP11-469M7.1	PHGDH	CYTIP	NOB1	TTC3	PSMD4	TAGLN3	CEBPD	SOX7	COX6B1	IFI44	ELTD1	ENO1	SCGB2A1	IFI27	KCNN4	GPR110	CETN2	NDUFB4	VTCN1	KIAA1324	S100A4	C4orf22	KRT18	DST	COL14A1	RBMS3	C12orf23	TGFBI	EIF2AK2	FTH1	RUNX1	PSME2	NDUFC2	NPM1	MME	IMPA2	SUB1	AKR1C3	POLD4	RHOC	TOMM20	ANP32B	NDRG2
HNF1B	PPIA	NDUFC2	CYBA	TCEB2	VWDE	SAR1A	CD59	RAC2	EIF4A1	ARF4	COMT	DNAJC12	LIMA1	PERP	HNRNPK	NBEAL1	RAMP3	COX7A2L	FAM177B	AIF1	CCL28	DUOX2	PCDH7	POLR2F	TMEM190	CXCL6	IQGAP2	HSP90AA1	ACSL4	MARVELD1	OSR2	SLC34A2	TNFSF10	ATP6V1B2	OAS2	MGLL	ATP1A1	ENO1	DCXR	THSD4	YBX1	SCUBE2	NUCB2	BLVRA	OGFRL1	CYP26A1	UXT	DNAJC8	NUCB2
SARS2	C12orf57	ATP5J2	TNFAIP2	UNC5B-AS1	KRT5	PDZD8	TESC	LIMD2	MT1X	STEAP4	ATP6AP2	SNAP25	ARL4D	RDX	HINT1	RAC1	ERG	PPP1CA	CMTM8	GUK1	MGLL	MUC16	CKB	RBM3	CES1	ADAM28	AHNAK	MORN5	IL13RA1	GRN	FSTL1	GPRIN2	SLC4A4	AQP9	NCOA4	ST13	B4GALT4	TACSTD2	PPIB	PHYHIP	LYZ	FAM43A	PPAPDC1B	PSMD7	LY6E	RP11-486L19.2	PFDN5	EIF4A2	DYNC1I1
RP11-367G18.1	NACA2	CUTA	HNMT	SERPINB4	CWF19L2	HSPA4	CXCL17	RHOF	EIF3K	RABAC1	UNC50	PAK3	ARHGAP24	EPB41L4A-AS1	ZFAND6	ATXN8OS	LDB2	SEC11A	NXPE2	S100A10	SPCS2	FUT2	COLCA1	SUB1	HSD17B11	ST6GALNAC1	KRT7	PDLIM4	SFTA3	DSTN	RCN3	ARHGEF26	FUT6	LGALS1	B4GALT5	EIF3G	TM9SF3	PLEKHO1	NDUFS3	PDGFA	ZNF589	LAMB2	CTSL	ATP5J2	COLCA1	SSBP2	GAPDH	C11orf58	MAP1LC3B2
[truncated: 2,210 more columns]
